# Supplementary material for: A revision of Syngalepsus Beier, with the description of two new species from the Central African Republic and Malawi (Mantodea, Tarachodidae)
Source: Zookeys. 2018 Dec 4;(802):121–43. doi: 10.3897/zookeys.802.26622 (PMC6290049; doi:10.3897/zookeys.802.26622)
Supplement: XML Treatment for Galepsus (Syngalepsus) bipunctatus [file zookeys.802.26622-treatment1.xml]

<!DOCTYPE tp:taxon-treatment
  PUBLIC "-//TaxonX//DTD Taxonomic Treatment Publishing DTD v0 20100105//EN" "tax-treatment-NSO.dtd">
<tp:taxon-treatment xmlns:tp="http://www.plazi.org/taxpub"><tp:treatment-meta><kwd-group><label>Taxon classification</label><kwd><named-content xmlns:xlink="http://www.w3.org/1999/xlink" content-type="kingdom">Animalia</named-content></kwd><kwd><named-content xmlns:xlink="http://www.w3.org/1999/xlink" content-type="order">Mantodea</named-content></kwd><kwd><named-content xmlns:xlink="http://www.w3.org/1999/xlink" content-type="family">Tarachodidae</named-content></kwd></kwd-group><mixed-citation publication-type="journal"><person-group><name><surname>Moulin</surname><given-names>Nicolas</given-names></name></person-group><article-title>A revision of <italic><tp:taxon-name><tp:taxon-name-part taxon-name-part-type="genus" reg="Syngalepsus">Syngalepsus</tp:taxon-name-part></tp:taxon-name></italic> Beier, with the description of two new species from the Central African Republic and Malawi (<tp:taxon-name><tp:taxon-name-part taxon-name-part-type="order">Mantodea</tp:taxon-name-part></tp:taxon-name>, <tp:taxon-name><tp:taxon-name-part taxon-name-part-type="family">Tarachodidae</tp:taxon-name-part></tp:taxon-name>)</article-title><source>Zookeys</source><day>4</day><month>12</month><year>2018</year><volume>2018</volume><issue>802</issue><fpage>121</fpage><lpage>143</lpage><pub-id pub-id-type="doi">10.3897/zookeys.802.26622</pub-id></mixed-citation></tp:treatment-meta><tp:nomenclature><tp:taxon-name><tp:taxon-name-part taxon-name-part-type="genus" reg="Galepsus">Galepsus</tp:taxon-name-part> (<tp:taxon-name-part taxon-name-part-type="subgenus" reg="Syngalepsus">Syngalepsus</tp:taxon-name-part>) <tp:taxon-name-part taxon-name-part-type="species" reg="bipunctatus">bipunctatus</tp:taxon-name-part></tp:taxon-name><tp:taxon-authority>Beier, 1931</tp:taxon-authority><xref ref-type="fig" rid="F1">Figures 1A</xref><xref ref-type="fig" rid="F6">, 6A</xref><xref ref-type="fig" rid="F7">, 7A</xref><xref ref-type="fig" rid="F8">, 8</xref><tp:nomenclature-citation-list><tp:nomenclature-citation><tp:taxon-name>
                <tp:taxon-name-part taxon-name-part-type="genus" reg="Galepsus">Galepsus</tp:taxon-name-part>
                <tp:taxon-name-part taxon-name-part-type="species" reg="bipunctatus">bipunctatus</tp:taxon-name-part>
              </tp:taxon-name><comment>: <xref ref-type="bibr" rid="B1">Beier 1931</xref>: 3; <xref ref-type="bibr" rid="B2">Beier 1954</xref>: 19; <xref ref-type="bibr" rid="B9">Kaltenbach 1996</xref>: 233; <xref ref-type="bibr" rid="B10">Kaltenbach 1998</xref>: 40; <xref ref-type="bibr" rid="B7">Ehrmann 2002</xref>: 154; <xref ref-type="bibr" rid="B12">Otte and Spearman 2005</xref>: 336.</comment></tp:nomenclature-citation></tp:nomenclature-citation-list></tp:nomenclature><tp:treatment-sec sec-type="Holotype" id="SECID0EFNAE"><title>Holotype.</title><p>Male deposited in ZMUH Hamburg; Type locality: Quilimane, Mozambique. <bold>Paratype</bold>: Male deposited in NHM Wien.</p></tp:treatment-sec><tp:treatment-sec sec-type="diagnosis" id="SECID0ENNAE"><title>Diagnosis.</title><p>Pronotum with a blackened median line. Right phallomere without a process at the apex of the main lobe (<abbrev xmlns:xlink="http://www.w3.org/1999/xlink" xlink:title="main lobe of the right phallomere" id="ABBRID0ETNAE" xlink:type="simple">fda</abbrev>); apical process on left phallomere (<abbrev xmlns:xlink="http://www.w3.org/1999/xlink" xlink:title="apical process" id="ABBRID0EXNAE" xlink:type="simple">paa</abbrev>) rounded at the apex, having a small lateral process unlike other species.</p></tp:treatment-sec><tp:treatment-sec sec-type="description" id="SECID0E2NAE"><title>Original description of <italic><tp:taxon-name><tp:taxon-name-part taxon-name-part-type="genus" reg="Galepsus">Galepsus</tp:taxon-name-part><tp:taxon-name-part taxon-name-part-type="species" reg="bipunctatus">bipunctatus</tp:taxon-name-part></tp:taxon-name></italic> by <xref ref-type="bibr" rid="B1">Beier (1931</xref>: 3).</title><p>“<italic><tp:taxon-name><tp:taxon-name-part taxon-name-part-type="genus" reg="Galepsus">Galepsus</tp:taxon-name-part><tp:taxon-name-part taxon-name-part-type="species" reg="bipunctatus">bipunctatus</tp:taxon-name-part></tp:taxon-name></italic> n. sp. ♂. Gelblichbraun. Frontalschild etwas breiter als hoch. Scheitel leicht gerundet, ohne Höckerchen neben den Augen. Augen flach, seitlich kaum konvex, fast parallelseitig, mit deutlich ausgeprägtem, schmal abgerundetem oberen Eck. Der Scheitel ohne Winkel in den oberen Rand der Augen übergehend. Pronotum gut 2,5mal so lang als breit, fast parallelseitig, vorne kaum breiter als hinten, die Supracoxalerweiterung nicht ausgeprägt. Prosternum mit zwei runden, scharf, begrenzten schwarzen Punkten basal von der Mitte. Elytren kürzer als das Abdomen, hyalin. Alae hyalin, nur die Basis sehr leicht angeraucht und etwas irisierend. Vordercoxen einfarbig, basal leicht gebräunt. Trochanter ohne Fleck. Vorderfemora vollkommen einfarbig gelb, die Dornen nur an der Spitze dunkel. Tibien und Tarsenglieder einfarbig. Cerci flach, das letzte Glied lang und schmal, etwa viermal so lang als breit. Körperlänge 29 mm, Pronotum 6,8 mm, breit 2,5 mm, Metazone 4,3 mm, Elytren 18 mm.”</p></tp:treatment-sec><tp:treatment-sec sec-type="Translation" id="SECID0E3OAE"><title>Translation.</title><p>“<italic><tp:taxon-name><tp:taxon-name-part taxon-name-part-type="genus" reg="Galepsus">Galepsus</tp:taxon-name-part><tp:taxon-name-part taxon-name-part-type="species" reg="bipunctatus">bipunctatus</tp:taxon-name-part></tp:taxon-name></italic> n. sp. ♂. Yellowish brown. Lower frons slightly wider than high. Vertex slightly rounded, without juxtaocular bulges near the eyes. Eyes flat, hardly convex on the sides, almost parallel, with a pronounced, narrow rounded upper corner. The vertex without angle merging into the upper edge of the eyes. Pro<!--PageBreak-->notum more than 2.5 times as long as wide, margins almost parallel, scarcely wider at the front than at the back, the lateral pronotal expansion not pronounced. Prosternum with two rounded, sharp, limited black spots, basal from the middle. Forewings shorter than abdomen, not coloured. Hindwings not coloured, only the base slightly smoked and slightly iridescent. Forecoxae monochrome, slightly brown at the base. Trochanter without colour spot. Forefemora yellow, anteroventral femoral spines only dark at the apex. Tibiae and tarsi monochrome. Cerci flat, the distal cercomeri long and narrow, about 4 times as long as wide. Body length 29 mm, pronotum length 6.8 mm, width of pronotum 2.5 mm, metazone length 4.3 mm, forewing length 18 mm.”</p></tp:treatment-sec><tp:treatment-sec><!--Section generated to contain objects referenced in tp:taxon-treatment.--><fig id="F1" position="float" orientation="portrait"><label>Figure 1.</label><caption><p>Genitalia: <bold>A</bold><tp:taxon-name><tp:taxon-name-part taxon-name-part-type="genus" reg="Galepsus">Galepsus</tp:taxon-name-part> (<tp:taxon-name-part taxon-name-part-type="subgenus" reg="Syngalepsus">S.</tp:taxon-name-part>) <tp:taxon-name-part taxon-name-part-type="species" reg="bipunctatus">bipunctatus</tp:taxon-name-part></tp:taxon-name> (modified from <xref ref-type="bibr" rid="B9">Kaltenbach 1996</xref>) <bold>B</bold><tp:taxon-name><tp:taxon-name-part taxon-name-part-type="genus" reg="Galepsus">Galepsus</tp:taxon-name-part> (<tp:taxon-name-part taxon-name-part-type="subgenus" reg="Syngalepsus">S.</tp:taxon-name-part>) <tp:taxon-name-part taxon-name-part-type="species" reg="denigratus">denigratus</tp:taxon-name-part></tp:taxon-name> (modified from <xref ref-type="bibr" rid="B3">Beier 1957</xref>) <bold>C</bold><tp:taxon-name><tp:taxon-name-part taxon-name-part-type="genus" reg="Galepsus">Galepsus</tp:taxon-name-part> (<tp:taxon-name-part taxon-name-part-type="subgenus" reg="Syngalepsus">S.</tp:taxon-name-part>) <tp:taxon-name-part taxon-name-part-type="species" reg="bipunctatus">bipunctatus</tp:taxon-name-part></tp:taxon-name> (modified from <xref ref-type="bibr" rid="B2">Beier 1954</xref>) <bold>D</bold><tp:taxon-name><tp:taxon-name-part taxon-name-part-type="genus" reg="Galepsus">Galepsus</tp:taxon-name-part> (<tp:taxon-name-part taxon-name-part-type="subgenus" reg="Syngalepsus">S.</tp:taxon-name-part>) <tp:taxon-name-part taxon-name-part-type="species" reg="denigratus">denigratus</tp:taxon-name-part></tp:taxon-name> (modified from <xref ref-type="bibr" rid="B2">Beier 1954</xref>). No scale. For abbreviations see <xref ref-type="bibr" rid="B6">Brannoch et al. (2017)</xref> and the text.</p></caption><graphic xmlns:xlink="http://www.w3.org/1999/xlink" xlink:href="zookeys-802-121-g001.jpg" position="float" orientation="portrait" xlink:type="simple" id="oo_246890.jpg"/></fig><fig id="F6" position="float" orientation="portrait"><label>Figure 6.</label><caption><p><tp:taxon-name><tp:taxon-name-part taxon-name-part-type="genus" reg="Galepsus">Galepsus</tp:taxon-name-part> (<tp:taxon-name-part taxon-name-part-type="subgenus" reg="Syngalepsus">Syngalepsus</tp:taxon-name-part>)</tp:taxon-name>, dorsal habitus: <bold>A</bold><tp:taxon-name><tp:taxon-name-part taxon-name-part-type="genus" reg="Galepsus">G.</tp:taxon-name-part> (<tp:taxon-name-part taxon-name-part-type="subgenus" reg="Syngalepsus">S.</tp:taxon-name-part>) <tp:taxon-name-part taxon-name-part-type="species" reg="bipunctatus">bipunctatus</tp:taxon-name-part></tp:taxon-name>, holotype male, Quilimane, Mozambique (G. Svenson) <bold>B</bold><tp:taxon-name><tp:taxon-name-part taxon-name-part-type="genus" reg="Galepsus">G.</tp:taxon-name-part> (<tp:taxon-name-part taxon-name-part-type="subgenus" reg="Syngalepsus">S.</tp:taxon-name-part>) <tp:taxon-name-part taxon-name-part-type="species" reg="denigratus">denigratus</tp:taxon-name-part></tp:taxon-name>, male, Kasai, Republic of Congo (H. Bruckner) <bold>C</bold><tp:taxon-name><tp:taxon-name-part taxon-name-part-type="genus" reg="Galepsus">G.</tp:taxon-name-part> (<tp:taxon-name-part taxon-name-part-type="subgenus" reg="Syngalepsus">S.</tp:taxon-name-part>) <tp:taxon-name-part taxon-name-part-type="species" reg="dudleyi">dudleyi</tp:taxon-name-part></tp:taxon-name> sp. n., holotype male, Mount Soche, Malawi (N. Moulin) <bold>D</bold><tp:taxon-name><tp:taxon-name-part taxon-name-part-type="genus" reg="Galepsus">G.</tp:taxon-name-part> (<tp:taxon-name-part taxon-name-part-type="subgenus" reg="Syngalepsus">S.</tp:taxon-name-part>) <tp:taxon-name-part taxon-name-part-type="species" reg="denigratus">denigratus</tp:taxon-name-part></tp:taxon-name>, allotype female, Kasai, Republic of Congo (G. Svenson) <bold>E, F</bold><tp:taxon-name><tp:taxon-name-part taxon-name-part-type="genus" reg="Galepsus">G.</tp:taxon-name-part> (<tp:taxon-name-part taxon-name-part-type="subgenus" reg="Syngalepsus">S.</tp:taxon-name-part>) <tp:taxon-name-part taxon-name-part-type="species" reg="denigratus">denigratus</tp:taxon-name-part></tp:taxon-name>, females, Voka, Republic of Congo (N. Moulin) <bold>G</bold><tp:taxon-name><tp:taxon-name-part taxon-name-part-type="genus" reg="Galepsus">G.</tp:taxon-name-part> (<tp:taxon-name-part taxon-name-part-type="subgenus" reg="Syngalepsus">S.</tp:taxon-name-part>) <tp:taxon-name-part taxon-name-part-type="species" reg="birkenmeirae">birkenmeirae</tp:taxon-name-part></tp:taxon-name>, holotype male, Mangochi (Fort Johnston), Malawi (H. Bruckner) <bold>H</bold><tp:taxon-name><tp:taxon-name-part taxon-name-part-type="genus" reg="Galepsus">G.</tp:taxon-name-part> (<tp:taxon-name-part taxon-name-part-type="subgenus" reg="Syngalepsus">S.</tp:taxon-name-part>) <tp:taxon-name-part taxon-name-part-type="species" reg="bucheti">bucheti</tp:taxon-name-part></tp:taxon-name> sp. n., holotype male, Mboki, Dzanga-Ndoki NP, Central African Republic (N. Moulin) <bold>I</bold><tp:taxon-name><tp:taxon-name-part taxon-name-part-type="genus" reg="Galepsus">G.</tp:taxon-name-part> (<tp:taxon-name-part taxon-name-part-type="subgenus" reg="Syngalepsus">S.</tp:taxon-name-part>) <tp:taxon-name-part taxon-name-part-type="species" reg="beieri">beieri</tp:taxon-name-part></tp:taxon-name>, male, Mpumalanga (<tp:taxon-name>Swadini</tp:taxon-name> resort), South Africa (N. Moulin). Scale bar: 10.00 mm.</p></caption><graphic xmlns:xlink="http://www.w3.org/1999/xlink" xlink:href="zookeys-802-121-g006.jpg" position="float" orientation="portrait" xlink:type="simple" id="oo_246895.jpg"/></fig><fig id="F7" position="float" orientation="portrait"><label>Figure 7.</label><caption><p><tp:taxon-name><tp:taxon-name-part taxon-name-part-type="genus" reg="Galepsus">Galepsus</tp:taxon-name-part> (<tp:taxon-name-part taxon-name-part-type="subgenus" reg="Syngalepsus">Syngalepsus</tp:taxon-name-part>)</tp:taxon-name>, ventral habitus: <bold>A</bold><tp:taxon-name><tp:taxon-name-part taxon-name-part-type="genus" reg="Galepsus">G.</tp:taxon-name-part> (<tp:taxon-name-part taxon-name-part-type="subgenus" reg="Syngalepsus">S.</tp:taxon-name-part>) <tp:taxon-name-part taxon-name-part-type="species" reg="bipunctatus">bipunctatus</tp:taxon-name-part></tp:taxon-name>, holotype male, Quilimane, Mozambique (G. Svenson) <bold>B</bold><tp:taxon-name><tp:taxon-name-part taxon-name-part-type="genus" reg="Galepsus">G.</tp:taxon-name-part> (<tp:taxon-name-part taxon-name-part-type="subgenus" reg="Syngalepsus">S.</tp:taxon-name-part>) <tp:taxon-name-part taxon-name-part-type="species" reg="denigratus">denigratus</tp:taxon-name-part></tp:taxon-name>, male, Kasai, Republic of Congo (H. Bruckner) <bold>C</bold><tp:taxon-name><tp:taxon-name-part taxon-name-part-type="genus" reg="Galepsus">G.</tp:taxon-name-part> (<tp:taxon-name-part taxon-name-part-type="subgenus" reg="Syngalepsus">S.</tp:taxon-name-part>) <tp:taxon-name-part taxon-name-part-type="species" reg="dudleyi">dudleyi</tp:taxon-name-part></tp:taxon-name> sp. n., holotype male, Mount Soche, Malawi (N. Moulin) <bold>D</bold><tp:taxon-name><tp:taxon-name-part taxon-name-part-type="genus" reg="Galepsus">G.</tp:taxon-name-part> (<tp:taxon-name-part taxon-name-part-type="subgenus" reg="Syngalepsus">S.</tp:taxon-name-part>) <tp:taxon-name-part taxon-name-part-type="species" reg="denigratus">denigratus</tp:taxon-name-part></tp:taxon-name>, allotype female, Kasai, Republic of Congo (G. Svenson) <bold>E, F</bold><tp:taxon-name><tp:taxon-name-part taxon-name-part-type="genus" reg="Galepsus">G.</tp:taxon-name-part> (<tp:taxon-name-part taxon-name-part-type="subgenus" reg="Syngalepsus">S.</tp:taxon-name-part>) <tp:taxon-name-part taxon-name-part-type="species" reg="denigratus">denigratus</tp:taxon-name-part></tp:taxon-name>, females, Voka, Republic of Congo (N. Moulin) <bold>G</bold><tp:taxon-name><tp:taxon-name-part taxon-name-part-type="genus" reg="Galepsus">G.</tp:taxon-name-part> (<tp:taxon-name-part taxon-name-part-type="subgenus" reg="Syngalepsus">S.</tp:taxon-name-part>) <tp:taxon-name-part taxon-name-part-type="species" reg="birkenmeirae">birkenmeirae</tp:taxon-name-part></tp:taxon-name>, holotype male, Mangochi (Fort Johnston), Malawi (H. Bruckner) <bold>H</bold><tp:taxon-name><tp:taxon-name-part taxon-name-part-type="genus" reg="Galepsus">G.</tp:taxon-name-part> (<tp:taxon-name-part taxon-name-part-type="subgenus" reg="Syngalepsus">S.</tp:taxon-name-part>) <tp:taxon-name-part taxon-name-part-type="species" reg="bucheti">bucheti</tp:taxon-name-part></tp:taxon-name> sp. n., holotype male, Mboki, Dzanga-Ndoki NP, Central African Republic (N. Moulin) <bold>I</bold><tp:taxon-name><tp:taxon-name-part taxon-name-part-type="genus" reg="Galepsus">G.</tp:taxon-name-part> (<tp:taxon-name-part taxon-name-part-type="subgenus" reg="Syngalepsus">S.</tp:taxon-name-part>) <tp:taxon-name-part taxon-name-part-type="species" reg="beieri">beieri</tp:taxon-name-part></tp:taxon-name>, male, Mpumalanga (<tp:taxon-name>Swadini</tp:taxon-name> resort), South Africa (N. Moulin). Scale bar: 10.00 mm.</p></caption><graphic xmlns:xlink="http://www.w3.org/1999/xlink" xlink:href="zookeys-802-121-g007.jpg" position="float" orientation="portrait" xlink:type="simple" id="oo_246896.jpg"/></fig><fig id="F8" position="float" orientation="portrait"><label>Figure 8.</label><caption><p>Distribution map of <tp:taxon-name><tp:taxon-name-part taxon-name-part-type="genus" reg="Galepsus">Galepsus</tp:taxon-name-part> (<tp:taxon-name-part taxon-name-part-type="subgenus" reg="Syngalepsus">Syngalepsus</tp:taxon-name-part>)</tp:taxon-name> species. Source: <ext-link xmlns:xlink="http://www.w3.org/1999/xlink" xlink:type="simple" ext-link-type="uri" xlink:href="http://www.gadm.org">http://www.gadm.org</ext-link> GADM database of Global Administrative Areas.</p></caption><graphic xmlns:xlink="http://www.w3.org/1999/xlink" xlink:href="zookeys-802-121-g008.jpg" position="float" orientation="portrait" xlink:type="simple" id="oo_246897.jpg"/></fig></tp:treatment-sec><ref-list><ref id="B9"><mixed-citation xmlns:xlink="http://www.w3.org/1999/xlink" xlink:type="simple"><person-group><name name-style="western"><surname>Kaltenbach</surname><given-names>A</given-names></name></person-group> (<year>1996</year>) Unterlagen für eine Monographie der <tp:taxon-name><tp:taxon-name-part taxon-name-part-type="order">Mantodea</tp:taxon-name-part></tp:taxon-name> des südlichen Afrika: 1.– Artenbestand, geographische Verbreitung und Ausbreitungsgrenzen (<tp:taxon-name><tp:taxon-name-part taxon-name-part-type="class">Insecta</tp:taxon-name-part></tp:taxon-name>: <tp:taxon-name><tp:taxon-name-part taxon-name-part-type="order">Mantodea</tp:taxon-name-part></tp:taxon-name>). Annalen des Naturhistorischen Museums in Wien 98(B): 193–346.</mixed-citation></ref><ref id="B3"><mixed-citation xmlns:xlink="http://www.w3.org/1999/xlink" xlink:type="simple"><person-group><name name-style="western"><surname>Beier</surname><given-names>M</given-names></name></person-group> (<year>1957</year>) <article-title>Zur Kenntnis der Gattungen <italic><tp:taxon-name><tp:taxon-name-part taxon-name-part-type="genus">Tarachodes</tp:taxon-name-part></tp:taxon-name></italic> und <italic><tp:taxon-name><tp:taxon-name-part taxon-name-part-type="genus">Galepsus</tp:taxon-name-part></tp:taxon-name></italic> (<tp:taxon-name>Mantidea</tp:taxon-name>).</article-title><source>Revue Zoologique et Botanique Africaine</source><volume>56</volume>(<issue>1–2</issue>): <fpage>111</fpage>–<lpage>146</lpage>.</mixed-citation></ref><ref id="B2"><mixed-citation xmlns:xlink="http://www.w3.org/1999/xlink" xlink:type="simple"><person-group><name name-style="western"><surname>Beier</surname><given-names>M</given-names></name></person-group> (<year>1954</year>) <article-title>Exploration du Parc National de Upemba. <tp:taxon-name>Mantidea</tp:taxon-name> und <tp:taxon-name><tp:taxon-name-part taxon-name-part-type="subfamily">Pseudophyllinae</tp:taxon-name-part></tp:taxon-name>. Mission G. F.</article-title><source>de Witte</source><volume>20</volume>: <fpage>1</fpage>–<lpage>77</lpage>.</mixed-citation></ref><ref id="B6"><mixed-citation xmlns:xlink="http://www.w3.org/1999/xlink" xlink:type="simple"><person-group><name name-style="western"><surname>Brannoch</surname><given-names>SK</given-names></name><name name-style="western"><surname>Wieland</surname><given-names>F</given-names></name><name name-style="western"><surname>Rivera</surname><given-names>J</given-names></name><name name-style="western"><surname>Klass</surname><given-names>K-D</given-names></name><name name-style="western"><surname>Béthoux</surname><given-names>O</given-names></name><name name-style="western"><surname>Svenson</surname><given-names>GJ</given-names></name></person-group> (<year>2017</year>) <article-title>Manual of praying mantis morphology, nomenclature, and practices (<tp:taxon-name><tp:taxon-name-part taxon-name-part-type="class">Insecta</tp:taxon-name-part></tp:taxon-name>, <tp:taxon-name><tp:taxon-name-part taxon-name-part-type="order">Mantodea</tp:taxon-name-part></tp:taxon-name>).</article-title><source>ZooKeys</source><volume>696</volume>: <fpage>1</fpage>–<lpage>100</lpage>. <ext-link xlink:type="simple" ext-link-type="doi" xlink:href="10.3897/zookeys.696.12542">https://doi.org/10.3897/zookeys.696.12542</ext-link></mixed-citation></ref><ref id="B1"><mixed-citation xmlns:xlink="http://www.w3.org/1999/xlink" xlink:type="simple"><person-group><name name-style="western"><surname>Beier</surname><given-names>M</given-names></name></person-group> (<year>1931</year>) <article-title>Neue and seltene Mantodeen aus dem Zoologischen Staats-institut und Zoologischen Museum Hamburg.</article-title><source>Mitteilungen aus dem Zoologischen Museum in Hamburg</source><volume>45</volume>: <fpage>1</fpage>–<lpage>21</lpage>.</mixed-citation></ref><ref id="B10"><mixed-citation xmlns:xlink="http://www.w3.org/1999/xlink" xlink:type="simple"><person-group><name name-style="western"><surname>Kaltenbach</surname><given-names>A</given-names></name></person-group> (<year>1998</year>) Unterlagen für eine Monographie der <tp:taxon-name><tp:taxon-name-part taxon-name-part-type="order">Mantodea</tp:taxon-name-part></tp:taxon-name> des südlichen Afrika: 2. – Bestimmungstabellen für die höheren Taxa, Nachträge zum Artenbestand. Annalen des Naturhistorischen Museums in Wien 100(B): 19–59.</mixed-citation></ref><ref id="B7"><mixed-citation xmlns:xlink="http://www.w3.org/1999/xlink" xlink:type="simple"><person-group><name name-style="western"><surname>Ehrmann</surname><given-names>R</given-names></name></person-group> (<year>2002</year>) <tp:taxon-name><tp:taxon-name-part taxon-name-part-type="order">Mantodea</tp:taxon-name-part></tp:taxon-name>, Gottesanbeterinnen der Welt; Münster, Natur und Tier-Verlag GmbH, 519 pp.</mixed-citation></ref><ref id="B12"><mixed-citation xmlns:xlink="http://www.w3.org/1999/xlink" xlink:type="simple"><person-group><name name-style="western"><surname>Otte</surname><given-names>D</given-names></name><name name-style="western"><surname>Spearman</surname><given-names>L</given-names></name></person-group> (<year>2005</year>) <source>Mantida Species File. Catalogue of the Mantids of the World.</source><publisher-name>Insect Diversity Association</publisher-name>, <publisher-loc>Publication Number I</publisher-loc>, <size units="page">489 pp</size>.</mixed-citation></ref></ref-list></tp:taxon-treatment>
