# Supplementary material for: A revision of Syngalepsus Beier, with the description of two new species from the Central African Republic and Malawi (Mantodea, Tarachodidae)
Source: Zookeys. 2018 Dec 4;(802):121–43. doi: 10.3897/zookeys.802.26622 (PMC6290049; doi:10.3897/zookeys.802.26622)
Supplement: XML Treatment for Galepsus (Syngalepsus) beieri [file zookeys.802.26622-treatment4.xml]

<!DOCTYPE tp:taxon-treatment
  PUBLIC "-//TaxonX//DTD Taxonomic Treatment Publishing DTD v0 20100105//EN" "tax-treatment-NSO.dtd">
<tp:taxon-treatment xmlns:tp="http://www.plazi.org/taxpub"><tp:treatment-meta><kwd-group><label>Taxon classification</label><kwd><named-content xmlns:xlink="http://www.w3.org/1999/xlink" content-type="kingdom">Animalia</named-content></kwd><kwd><named-content xmlns:xlink="http://www.w3.org/1999/xlink" content-type="order">Mantodea</named-content></kwd><kwd><named-content xmlns:xlink="http://www.w3.org/1999/xlink" content-type="family">Tarachodidae</named-content></kwd></kwd-group><mixed-citation publication-type="journal"><person-group><name><surname>Moulin</surname><given-names>Nicolas</given-names></name></person-group><article-title>A revision of <italic><tp:taxon-name><tp:taxon-name-part taxon-name-part-type="genus" reg="Syngalepsus">Syngalepsus</tp:taxon-name-part></tp:taxon-name></italic> Beier, with the description of two new species from the Central African Republic and Malawi (<tp:taxon-name><tp:taxon-name-part taxon-name-part-type="order">Mantodea</tp:taxon-name-part></tp:taxon-name>, <tp:taxon-name><tp:taxon-name-part taxon-name-part-type="family">Tarachodidae</tp:taxon-name-part></tp:taxon-name>)</article-title><source>Zookeys</source><day>4</day><month>12</month><year>2018</year><volume>2018</volume><issue>802</issue><fpage>121</fpage><lpage>143</lpage><pub-id pub-id-type="doi">10.3897/zookeys.802.26622</pub-id></mixed-citation></tp:treatment-meta><tp:nomenclature><tp:taxon-name><tp:taxon-name-part taxon-name-part-type="genus" reg="Galepsus">Galepsus</tp:taxon-name-part> (<tp:taxon-name-part taxon-name-part-type="subgenus" reg="Syngalepsus">Syngalepsus</tp:taxon-name-part>) <tp:taxon-name-part taxon-name-part-type="species" reg="beieri">beieri</tp:taxon-name-part></tp:taxon-name><tp:taxon-authority>Kaltenbach, 1996</tp:taxon-authority><xref ref-type="fig" rid="F2">Figures 2A</xref><xref ref-type="fig" rid="F6">, 6I</xref><xref ref-type="fig" rid="F7">, 7I</xref><xref ref-type="fig" rid="F8">, 8</xref><!--PageBreak--><tp:nomenclature-citation-list><tp:nomenclature-citation><tp:taxon-name><tp:taxon-name-part taxon-name-part-type="genus" reg="Galepsus">Galepsus</tp:taxon-name-part> (<tp:taxon-name-part taxon-name-part-type="subgenus" reg="Syngalepsus">Syngalepsus</tp:taxon-name-part>) <tp:taxon-name-part taxon-name-part-type="species" reg="beieri">beieri</tp:taxon-name-part></tp:taxon-name><comment>: <xref ref-type="bibr" rid="B9">Kaltenbach 1996</xref>: 233; <xref ref-type="bibr" rid="B7">Ehrmann 2002</xref>: 154; Otte and Spearman, 2005: 336.</comment></tp:nomenclature-citation></tp:nomenclature-citation-list></tp:nomenclature><tp:treatment-sec sec-type="Holotype" id="SECID0E1FAG"><title>Holotype.</title><p>Male deposited in ZMAN Amsterdam. <bold>Type locality</bold>: Lake St. Lucia, False Bay, Natal, South Africa. <bold>Paratype</bold>: Male deposited in NHM Wien.</p></tp:treatment-sec><tp:treatment-sec sec-type="material" id="SECID0EEGAG"><title>Material examined.</title><p>1 male. South Africa, Mpumalanga, Blyde River Canyon, <tp:taxon-name>Swadini</tp:taxon-name> Resort, <named-content xmlns:xlink="http://www.w3.org/1999/xlink" content-type="dwc:verbatimCoordinates" xlink:type="simple"><named-content content-type="geo-json" specific-use="{&#34;type&#34;:&#34;Point&#34;,&#34;coordinates&#34;:[30.802400,-24.515194]}" id="NCID0EQGAG" xlink:type="simple">24°30'54.7"S, 30°48'8.64"E</named-content></named-content>, 600 m, 18.XI.2017 (SA17-05 field code), Decaëns T. &amp; Rougerie R. leg., genitalia prep. Moulin NM200 (RCNM).</p></tp:treatment-sec><tp:treatment-sec sec-type="diagnosis" id="SECID0EVGAG"><title>Diagnosis.</title><p><tp:taxon-name><tp:taxon-name-part taxon-name-part-type="genus" reg="Galepsus">Galepsus</tp:taxon-name-part> (<tp:taxon-name-part taxon-name-part-type="subgenus" reg="Syngalepsus">S.</tp:taxon-name-part>) <tp:taxon-name-part taxon-name-part-type="species" reg="beieri">beieri</tp:taxon-name-part></tp:taxon-name> is very similar to <tp:taxon-name><tp:taxon-name-part taxon-name-part-type="genus" reg="Galepsus">Galepsus</tp:taxon-name-part> (<tp:taxon-name-part taxon-name-part-type="subgenus" reg="Syngalepsus">S.</tp:taxon-name-part>) <tp:taxon-name-part taxon-name-part-type="species" reg="bipunctatus">bipunctatus</tp:taxon-name-part></tp:taxon-name> and <tp:taxon-name><tp:taxon-name-part taxon-name-part-type="genus" reg="Galepsus">G.</tp:taxon-name-part> (<tp:taxon-name-part taxon-name-part-type="subgenus" reg="Syngalepsus">S.</tp:taxon-name-part>) <tp:taxon-name-part taxon-name-part-type="species" reg="birkenmeirae">birkenmeirae</tp:taxon-name-part></tp:taxon-name>. <tp:taxon-name><tp:taxon-name-part taxon-name-part-type="genus" reg="Galepsus">G.</tp:taxon-name-part> (<tp:taxon-name-part taxon-name-part-type="subgenus" reg="Syngalepsus">S.</tp:taxon-name-part>) <tp:taxon-name-part taxon-name-part-type="species" reg="beieri">beieri</tp:taxon-name-part></tp:taxon-name> is distinguished from <tp:taxon-name><tp:taxon-name-part taxon-name-part-type="genus" reg="Galepsus">G.</tp:taxon-name-part> (<tp:taxon-name-part taxon-name-part-type="subgenus" reg="Syngalepsus">S.</tp:taxon-name-part>) <tp:taxon-name-part taxon-name-part-type="species" reg="birkenmeirae">birkenmeirae</tp:taxon-name-part></tp:taxon-name> and <tp:taxon-name><tp:taxon-name-part taxon-name-part-type="genus" reg="Galepsus">G.</tp:taxon-name-part> (<tp:taxon-name-part taxon-name-part-type="subgenus" reg="Syngalepsus">S.</tp:taxon-name-part>) <tp:taxon-name-part taxon-name-part-type="species" reg="denigratus">denigratus</tp:taxon-name-part></tp:taxon-name> by the presence of two black spots on prosternum. Kaltenbach, in 1996, speaks of not blackened pronotum in ‘Differentialdiagnose’ but he confuses with the prosternum. Right phallomere with a process on the main posterior lobe; ventral plate (<abbrev xmlns:xlink="http://www.w3.org/1999/xlink" xlink:title="sclerotization pia" id="ABBRID0EPJAG" xlink:type="simple">pia</abbrev>) with a tooth turned to the right at the apex; Left phallomere with posterior process of phalloid apophysis (<abbrev xmlns:xlink="http://www.w3.org/1999/xlink" xlink:title="posterior process of phalloid apophysis" id="ABBRID0ETJAG" xlink:type="simple">apa</abbrev>) (pseudophallus) ended with rounded apex, distal process (<abbrev xmlns:xlink="http://www.w3.org/1999/xlink" xlink:title="apical process" id="ABBRID0EXJAG" xlink:type="simple">paa</abbrev>) (titillator) with apex in mallet form at the apex, covered by thick bristles.</p></tp:treatment-sec><tp:treatment-sec sec-type="description" id="SECID0E2JAG"><title>Original description of <tp:taxon-name><tp:taxon-name-part taxon-name-part-type="genus" reg="Galepsus">Galepsus</tp:taxon-name-part> (<tp:taxon-name-part taxon-name-part-type="subgenus" reg="Syngalepsus">Syngalepsus</tp:taxon-name-part>) <tp:taxon-name-part taxon-name-part-type="species" reg="beieri">beieri</tp:taxon-name-part></tp:taxon-name> by <xref ref-type="bibr" rid="B9">Kaltenbach (1996</xref>: 233).</title><p>“<tp:taxon-name><tp:taxon-name-part taxon-name-part-type="genus" reg="Galepsus">Galepsus</tp:taxon-name-part> (<tp:taxon-name-part taxon-name-part-type="subgenus" reg="Syngalepsus">Syngalepsus</tp:taxon-name-part>) <tp:taxon-name-part taxon-name-part-type="species" reg="beieri">beieri</tp:taxon-name-part></tp:taxon-name> sp. n. (♂; ♀ unbekannt): Kopf deutlich breiter als das Pronotum. Vertex fast gerade, nur gegen die Augen zu schwach nach frontal abfallend. Komplexaugen lateral flach gekrümmt. Frontalschild 1,4mal so breit wie hoch. Antennen mit bräunlichen Basalgliedern und ockerfarbener Geißel. Pronotum 2,6–2,7mal so lang wie über den Coxen breit. Metazone etwas schmäler als Prozone. Prosternum mit paarigen schwarzen Makeln. Elytren etwa 3mal so lang wie das Pronotum, das Abdomenende nicht erreichend. Aderung hell bräunlich. Alae hyalin. Coxae und Femora der Vorderbeine ohne auffällige Flecken. Vordertibien mit 11 Außendornen. Cerci etwas abgeflacht. Gesamtfärbung bräunlich. Kopulationsorgan: Rechter Epiphallus distal verbreitert, Apex mit aufgesetztem Zapfen. Mediale Apophysenlippe mit einem großem Apikalzahn, Innenrand glatt, nur distal mit einer kurzen Reihe auf die Lippenfläche verlagerter, kleiner, breiter Zähnchen. Linker Epiphallus mit fußartigem Anhang, ähnlich wie bei manchen Arten von <italic><tp:taxon-name><tp:taxon-name-part taxon-name-part-type="genus" reg="Lygdamia">Lygdamia</tp:taxon-name-part></tp:taxon-name></italic>. Dieser Anhang ist dicht mit nadelartigen Borsten besetzt. Pseudophallus fingerartig, mit stumpfem Apex. Der Hypophallus trägt eine spitze Endklaue wie <italic><tp:taxon-name><tp:taxon-name-part taxon-name-part-type="genus" reg="Galepsus">G.</tp:taxon-name-part><tp:taxon-name-part taxon-name-part-type="species" reg="bipunctatus">bipunctatus</tp:taxon-name-part></tp:taxon-name></italic> (Beier, 1954: fig. 4A) und <italic><tp:taxon-name><tp:taxon-name-part taxon-name-part-type="genus" reg="Galepsus">G.</tp:taxon-name-part><tp:taxon-name-part taxon-name-part-type="species" reg="birkenmeierae">birkenmeierae</tp:taxon-name-part></tp:taxon-name></italic> (Beier, 1969b: Abb. 2). Maße in mm (♂): Long. corp.: 30,0 – 31,5; Long. pronoti: 7,4 – 7,5, Lat. pronoti: 2,7 – 2,8; Long. elytr.: 21,5 – 22,0.”</p></tp:treatment-sec><tp:treatment-sec sec-type="Translation" id="SECID0E6LAG"><title>Translation.</title><p>“<tp:taxon-name><tp:taxon-name-part taxon-name-part-type="genus" reg="Galepsus">Galepsus</tp:taxon-name-part> (<tp:taxon-name-part taxon-name-part-type="subgenus" reg="Syngalepsus">Syngalepsus</tp:taxon-name-part>) <tp:taxon-name-part taxon-name-part-type="species" reg="beieri">beieri</tp:taxon-name-part></tp:taxon-name> sp. n. (♂; ♀ unknown): Head significantly wider than the pronotum. Vertex almost straight, weakly collapsed near the eyes. Eyes slightly rounded laterally. Lower frons 1.4 times wider than high. Antennae with brownish flagellum (first segments) and another segments ocher. Pronotum 2.6–2.7 times longer than its width above the coxae. Metazone barely narrower than prozone. Prosternum with two paired black spots. Forewings about 3 times longer than pronotum, not reaching the end of abdomen. Brownish veins, shiny. Hindwings not coloured. Coxae and femora of forelegs without visible spots. Foretibiae with 11 posteroventral tibial spines. Cerci slightly flattened. General brownish colour. Male Genitalia: Right phallomere widened distally, apex with a process. Ventral process (<abbrev xmlns:xlink="http://www.w3.org/1999/xlink" xlink:title="sclerotization pva" id="ABBRID0ETMAG" xlink:type="simple">pva</abbrev>) with a big tooth, ventral plate (<abbrev xmlns:xlink="http://www.w3.org/1999/xlink" xlink:title="sclerotization pia" id="ABBRID0EXMAG" xlink:type="simple">pia</abbrev>) smooth, with just a row of small teeth, outer wall with wider teeth. Left phallomere with a mallet form apical process (<abbrev xmlns:xlink="http://www.w3.org/1999/xlink" xlink:title="apical process" id="ABBRID0E2MAG" xlink:type="simple">paa</abbrev>) (titillator), <!--PageBreak-->similar to that in some <italic><tp:taxon-name><tp:taxon-name-part taxon-name-part-type="genus" reg="Lygdamia">Lygdamia</tp:taxon-name-part></tp:taxon-name></italic>. Apical process (<abbrev xmlns:xlink="http://www.w3.org/1999/xlink" xlink:title="apical process" id="ABBRID0EINAG" xlink:type="simple">paa</abbrev>) densely covered with hair, like needles. Posterior process of phalloid apophysis (<abbrev xmlns:xlink="http://www.w3.org/1999/xlink" xlink:title="posterior process of phalloid apophysis" id="ABBRID0EMNAG" xlink:type="simple">apa</abbrev>) (pseudophallus) finger-shaped, with blunt end. Ventral phallomere with a pointed claw (<abbrev xmlns:xlink="http://www.w3.org/1999/xlink" xlink:title="distal process" id="ABBRID0EQNAG" xlink:type="simple">pda</abbrev>) at the apex as in <italic><tp:taxon-name><tp:taxon-name-part taxon-name-part-type="genus" reg="Galepsus">G.</tp:taxon-name-part><tp:taxon-name-part taxon-name-part-type="species" reg="bipunctatus">bipunctatus</tp:taxon-name-part></tp:taxon-name></italic> (Beier, 1954: fig. 4A) et <italic><tp:taxon-name><tp:taxon-name-part taxon-name-part-type="genus" reg="Galepsus">G.</tp:taxon-name-part><tp:taxon-name-part taxon-name-part-type="species" reg="birkenmeierae">birkenmeierae</tp:taxon-name-part></tp:taxon-name></italic> (Beier, 1969b: fig. 2). Dimensions in mm (♂): body length 30.0 – 31.5; pronotum length 7.4 – 7.5, width of pronotum 2.7 – 2.8; forewings length 21.5 – 22.0.”</p><p>The two new species have the following diagnostic characteristics of the subgenus: Always small and delicate appearance; head rounded pentagonal; vertex almost straight or only slightly convex; lower frons wider than high; Prosternum with two rounded black spots near the middle of the metazone, sometimes also largely blackened, so that the spots are occulted; wings of males not protruding abdomen, clear or slightly brownish; wings of females shortened; small dark spots on trochanter and at the base of the anteroventral femoral spines, occasionally fore coxae basally browned; left phallomere with elongated apical process (<abbrev xmlns:xlink="http://www.w3.org/1999/xlink" xlink:title="apical process" id="ABBRID0EMOAG" xlink:type="simple">paa</abbrev>), more or less wide at the apex but always covered with thick silks, posterior process of phalloid apophysis (<abbrev xmlns:xlink="http://www.w3.org/1999/xlink" xlink:title="posterior process of phalloid apophysis" id="ABBRID0EQOAG" xlink:type="simple">apa</abbrev>) short; right phallomere obtuse.</p></tp:treatment-sec><tp:treatment-sec><!--Section generated to contain objects referenced in tp:taxon-treatment.--><fig id="F2" position="float" orientation="portrait"><label>Figure 2.</label><caption><p>Genitalia: <bold>A</bold><tp:taxon-name><tp:taxon-name-part taxon-name-part-type="genus" reg="Galepsus">Galepsus</tp:taxon-name-part> (<tp:taxon-name-part taxon-name-part-type="subgenus" reg="Syngalepsus">S.</tp:taxon-name-part>) <tp:taxon-name-part taxon-name-part-type="species" reg="beieri">beieri</tp:taxon-name-part></tp:taxon-name> (modified from Kaltenbach, 1996) <bold>B</bold><tp:taxon-name><tp:taxon-name-part taxon-name-part-type="genus" reg="Galepsus">Galepsus</tp:taxon-name-part> (<tp:taxon-name-part taxon-name-part-type="subgenus" reg="Syngalepsus">S.</tp:taxon-name-part>) <tp:taxon-name-part taxon-name-part-type="species" reg="birkenmeirae">birkenmeirae</tp:taxon-name-part></tp:taxon-name> (modified from <xref ref-type="bibr" rid="B5">Beier 1969b</xref>). No scale. For abbreviations see <xref ref-type="bibr" rid="B6">Brannoch et al. (2017)</xref> and the text.</p></caption><graphic xmlns:xlink="http://www.w3.org/1999/xlink" xlink:href="zookeys-802-121-g002.jpg" position="float" orientation="portrait" xlink:type="simple" id="oo_246891.jpg"/></fig><fig id="F6" position="float" orientation="portrait"><label>Figure 6.</label><caption><p><tp:taxon-name><tp:taxon-name-part taxon-name-part-type="genus" reg="Galepsus">Galepsus</tp:taxon-name-part> (<tp:taxon-name-part taxon-name-part-type="subgenus" reg="Syngalepsus">Syngalepsus</tp:taxon-name-part>)</tp:taxon-name>, dorsal habitus: <bold>A</bold><tp:taxon-name><tp:taxon-name-part taxon-name-part-type="genus" reg="Galepsus">G.</tp:taxon-name-part> (<tp:taxon-name-part taxon-name-part-type="subgenus" reg="Syngalepsus">S.</tp:taxon-name-part>) <tp:taxon-name-part taxon-name-part-type="species" reg="bipunctatus">bipunctatus</tp:taxon-name-part></tp:taxon-name>, holotype male, Quilimane, Mozambique (G. Svenson) <bold>B</bold><tp:taxon-name><tp:taxon-name-part taxon-name-part-type="genus" reg="Galepsus">G.</tp:taxon-name-part> (<tp:taxon-name-part taxon-name-part-type="subgenus" reg="Syngalepsus">S.</tp:taxon-name-part>) <tp:taxon-name-part taxon-name-part-type="species" reg="denigratus">denigratus</tp:taxon-name-part></tp:taxon-name>, male, Kasai, Republic of Congo (H. Bruckner) <bold>C</bold><tp:taxon-name><tp:taxon-name-part taxon-name-part-type="genus" reg="Galepsus">G.</tp:taxon-name-part> (<tp:taxon-name-part taxon-name-part-type="subgenus" reg="Syngalepsus">S.</tp:taxon-name-part>) <tp:taxon-name-part taxon-name-part-type="species" reg="dudleyi">dudleyi</tp:taxon-name-part></tp:taxon-name> sp. n., holotype male, Mount Soche, Malawi (N. Moulin) <bold>D</bold><tp:taxon-name><tp:taxon-name-part taxon-name-part-type="genus" reg="Galepsus">G.</tp:taxon-name-part> (<tp:taxon-name-part taxon-name-part-type="subgenus" reg="Syngalepsus">S.</tp:taxon-name-part>) <tp:taxon-name-part taxon-name-part-type="species" reg="denigratus">denigratus</tp:taxon-name-part></tp:taxon-name>, allotype female, Kasai, Republic of Congo (G. Svenson) <bold>E, F</bold><tp:taxon-name><tp:taxon-name-part taxon-name-part-type="genus" reg="Galepsus">G.</tp:taxon-name-part> (<tp:taxon-name-part taxon-name-part-type="subgenus" reg="Syngalepsus">S.</tp:taxon-name-part>) <tp:taxon-name-part taxon-name-part-type="species" reg="denigratus">denigratus</tp:taxon-name-part></tp:taxon-name>, females, Voka, Republic of Congo (N. Moulin) <bold>G</bold><tp:taxon-name><tp:taxon-name-part taxon-name-part-type="genus" reg="Galepsus">G.</tp:taxon-name-part> (<tp:taxon-name-part taxon-name-part-type="subgenus" reg="Syngalepsus">S.</tp:taxon-name-part>) <tp:taxon-name-part taxon-name-part-type="species" reg="birkenmeirae">birkenmeirae</tp:taxon-name-part></tp:taxon-name>, holotype male, Mangochi (Fort Johnston), Malawi (H. Bruckner) <bold>H</bold><tp:taxon-name><tp:taxon-name-part taxon-name-part-type="genus" reg="Galepsus">G.</tp:taxon-name-part> (<tp:taxon-name-part taxon-name-part-type="subgenus" reg="Syngalepsus">S.</tp:taxon-name-part>) <tp:taxon-name-part taxon-name-part-type="species" reg="bucheti">bucheti</tp:taxon-name-part></tp:taxon-name> sp. n., holotype male, Mboki, Dzanga-Ndoki NP, Central African Republic (N. Moulin) <bold>I</bold><tp:taxon-name><tp:taxon-name-part taxon-name-part-type="genus" reg="Galepsus">G.</tp:taxon-name-part> (<tp:taxon-name-part taxon-name-part-type="subgenus" reg="Syngalepsus">S.</tp:taxon-name-part>) <tp:taxon-name-part taxon-name-part-type="species" reg="beieri">beieri</tp:taxon-name-part></tp:taxon-name>, male, Mpumalanga (<tp:taxon-name>Swadini</tp:taxon-name> resort), South Africa (N. Moulin). Scale bar: 10.00 mm.</p></caption><graphic xmlns:xlink="http://www.w3.org/1999/xlink" xlink:href="zookeys-802-121-g006.jpg" position="float" orientation="portrait" xlink:type="simple" id="oo_246895.jpg"/></fig><fig id="F7" position="float" orientation="portrait"><label>Figure 7.</label><caption><p><tp:taxon-name><tp:taxon-name-part taxon-name-part-type="genus" reg="Galepsus">Galepsus</tp:taxon-name-part> (<tp:taxon-name-part taxon-name-part-type="subgenus" reg="Syngalepsus">Syngalepsus</tp:taxon-name-part>)</tp:taxon-name>, ventral habitus: <bold>A</bold><tp:taxon-name><tp:taxon-name-part taxon-name-part-type="genus" reg="Galepsus">G.</tp:taxon-name-part> (<tp:taxon-name-part taxon-name-part-type="subgenus" reg="Syngalepsus">S.</tp:taxon-name-part>) <tp:taxon-name-part taxon-name-part-type="species" reg="bipunctatus">bipunctatus</tp:taxon-name-part></tp:taxon-name>, holotype male, Quilimane, Mozambique (G. Svenson) <bold>B</bold><tp:taxon-name><tp:taxon-name-part taxon-name-part-type="genus" reg="Galepsus">G.</tp:taxon-name-part> (<tp:taxon-name-part taxon-name-part-type="subgenus" reg="Syngalepsus">S.</tp:taxon-name-part>) <tp:taxon-name-part taxon-name-part-type="species" reg="denigratus">denigratus</tp:taxon-name-part></tp:taxon-name>, male, Kasai, Republic of Congo (H. Bruckner) <bold>C</bold><tp:taxon-name><tp:taxon-name-part taxon-name-part-type="genus" reg="Galepsus">G.</tp:taxon-name-part> (<tp:taxon-name-part taxon-name-part-type="subgenus" reg="Syngalepsus">S.</tp:taxon-name-part>) <tp:taxon-name-part taxon-name-part-type="species" reg="dudleyi">dudleyi</tp:taxon-name-part></tp:taxon-name> sp. n., holotype male, Mount Soche, Malawi (N. Moulin) <bold>D</bold><tp:taxon-name><tp:taxon-name-part taxon-name-part-type="genus" reg="Galepsus">G.</tp:taxon-name-part> (<tp:taxon-name-part taxon-name-part-type="subgenus" reg="Syngalepsus">S.</tp:taxon-name-part>) <tp:taxon-name-part taxon-name-part-type="species" reg="denigratus">denigratus</tp:taxon-name-part></tp:taxon-name>, allotype female, Kasai, Republic of Congo (G. Svenson) <bold>E, F</bold><tp:taxon-name><tp:taxon-name-part taxon-name-part-type="genus" reg="Galepsus">G.</tp:taxon-name-part> (<tp:taxon-name-part taxon-name-part-type="subgenus" reg="Syngalepsus">S.</tp:taxon-name-part>) <tp:taxon-name-part taxon-name-part-type="species" reg="denigratus">denigratus</tp:taxon-name-part></tp:taxon-name>, females, Voka, Republic of Congo (N. Moulin) <bold>G</bold><tp:taxon-name><tp:taxon-name-part taxon-name-part-type="genus" reg="Galepsus">G.</tp:taxon-name-part> (<tp:taxon-name-part taxon-name-part-type="subgenus" reg="Syngalepsus">S.</tp:taxon-name-part>) <tp:taxon-name-part taxon-name-part-type="species" reg="birkenmeirae">birkenmeirae</tp:taxon-name-part></tp:taxon-name>, holotype male, Mangochi (Fort Johnston), Malawi (H. Bruckner) <bold>H</bold><tp:taxon-name><tp:taxon-name-part taxon-name-part-type="genus" reg="Galepsus">G.</tp:taxon-name-part> (<tp:taxon-name-part taxon-name-part-type="subgenus" reg="Syngalepsus">S.</tp:taxon-name-part>) <tp:taxon-name-part taxon-name-part-type="species" reg="bucheti">bucheti</tp:taxon-name-part></tp:taxon-name> sp. n., holotype male, Mboki, Dzanga-Ndoki NP, Central African Republic (N. Moulin) <bold>I</bold><tp:taxon-name><tp:taxon-name-part taxon-name-part-type="genus" reg="Galepsus">G.</tp:taxon-name-part> (<tp:taxon-name-part taxon-name-part-type="subgenus" reg="Syngalepsus">S.</tp:taxon-name-part>) <tp:taxon-name-part taxon-name-part-type="species" reg="beieri">beieri</tp:taxon-name-part></tp:taxon-name>, male, Mpumalanga (<tp:taxon-name>Swadini</tp:taxon-name> resort), South Africa (N. Moulin). Scale bar: 10.00 mm.</p></caption><graphic xmlns:xlink="http://www.w3.org/1999/xlink" xlink:href="zookeys-802-121-g007.jpg" position="float" orientation="portrait" xlink:type="simple" id="oo_246896.jpg"/></fig><fig id="F8" position="float" orientation="portrait"><label>Figure 8.</label><caption><p>Distribution map of <tp:taxon-name><tp:taxon-name-part taxon-name-part-type="genus" reg="Galepsus">Galepsus</tp:taxon-name-part> (<tp:taxon-name-part taxon-name-part-type="subgenus" reg="Syngalepsus">Syngalepsus</tp:taxon-name-part>)</tp:taxon-name> species. Source: <ext-link xmlns:xlink="http://www.w3.org/1999/xlink" xlink:type="simple" ext-link-type="uri" xlink:href="http://www.gadm.org">http://www.gadm.org</ext-link> GADM database of Global Administrative Areas.</p></caption><graphic xmlns:xlink="http://www.w3.org/1999/xlink" xlink:href="zookeys-802-121-g008.jpg" position="float" orientation="portrait" xlink:type="simple" id="oo_246897.jpg"/></fig></tp:treatment-sec><ref-list><ref id="B5"><mixed-citation xmlns:xlink="http://www.w3.org/1999/xlink" xlink:type="simple"><person-group><name name-style="western"><surname>Beier</surname><given-names>M</given-names></name></person-group> (<year>1969b</year>) <article-title>Über einige Mantiden aus Malawi.</article-title><source>Annalen des Naturhistorischen Museums in Wien</source><volume>73</volume>: <fpage>199</fpage>–<lpage>207</lpage>.</mixed-citation></ref><ref id="B6"><mixed-citation xmlns:xlink="http://www.w3.org/1999/xlink" xlink:type="simple"><person-group><name name-style="western"><surname>Brannoch</surname><given-names>SK</given-names></name><name name-style="western"><surname>Wieland</surname><given-names>F</given-names></name><name name-style="western"><surname>Rivera</surname><given-names>J</given-names></name><name name-style="western"><surname>Klass</surname><given-names>K-D</given-names></name><name name-style="western"><surname>Béthoux</surname><given-names>O</given-names></name><name name-style="western"><surname>Svenson</surname><given-names>GJ</given-names></name></person-group> (<year>2017</year>) <article-title>Manual of praying mantis morphology, nomenclature, and practices (<tp:taxon-name><tp:taxon-name-part taxon-name-part-type="class">Insecta</tp:taxon-name-part></tp:taxon-name>, <tp:taxon-name><tp:taxon-name-part taxon-name-part-type="order">Mantodea</tp:taxon-name-part></tp:taxon-name>).</article-title><source>ZooKeys</source><volume>696</volume>: <fpage>1</fpage>–<lpage>100</lpage>. <ext-link xlink:type="simple" ext-link-type="doi" xlink:href="10.3897/zookeys.696.12542">https://doi.org/10.3897/zookeys.696.12542</ext-link></mixed-citation></ref><ref id="B9"><mixed-citation xmlns:xlink="http://www.w3.org/1999/xlink" xlink:type="simple"><person-group><name name-style="western"><surname>Kaltenbach</surname><given-names>A</given-names></name></person-group> (<year>1996</year>) Unterlagen für eine Monographie der <tp:taxon-name><tp:taxon-name-part taxon-name-part-type="order">Mantodea</tp:taxon-name-part></tp:taxon-name> des südlichen Afrika: 1.– Artenbestand, geographische Verbreitung und Ausbreitungsgrenzen (<tp:taxon-name><tp:taxon-name-part taxon-name-part-type="class">Insecta</tp:taxon-name-part></tp:taxon-name>: <tp:taxon-name><tp:taxon-name-part taxon-name-part-type="order">Mantodea</tp:taxon-name-part></tp:taxon-name>). Annalen des Naturhistorischen Museums in Wien 98(B): 193–346.</mixed-citation></ref><ref id="B7"><mixed-citation xmlns:xlink="http://www.w3.org/1999/xlink" xlink:type="simple"><person-group><name name-style="western"><surname>Ehrmann</surname><given-names>R</given-names></name></person-group> (<year>2002</year>) <tp:taxon-name><tp:taxon-name-part taxon-name-part-type="order">Mantodea</tp:taxon-name-part></tp:taxon-name>, Gottesanbeterinnen der Welt; Münster, Natur und Tier-Verlag GmbH, 519 pp.</mixed-citation></ref></ref-list></tp:taxon-treatment>
