# Supplementary material for: A revision of Syngalepsus Beier, with the description of two new species from the Central African Republic and Malawi (Mantodea, Tarachodidae)
Source: Zookeys. 2018 Dec 4;(802):121–43. doi: 10.3897/zookeys.802.26622 (PMC6290049; doi:10.3897/zookeys.802.26622)
Supplement: XML Treatment for Galepsus (Syngalepsus) bucheti [file zookeys.802.26622-treatment5.xml]

<!DOCTYPE tp:taxon-treatment
  PUBLIC "-//TaxonX//DTD Taxonomic Treatment Publishing DTD v0 20100105//EN" "tax-treatment-NSO.dtd">
<tp:taxon-treatment xmlns:tp="http://www.plazi.org/taxpub"><tp:treatment-meta><kwd-group><label>Taxon classification</label><kwd><named-content xmlns:xlink="http://www.w3.org/1999/xlink" content-type="kingdom">Animalia</named-content></kwd><kwd><named-content xmlns:xlink="http://www.w3.org/1999/xlink" content-type="order">Mantodea</named-content></kwd><kwd><named-content xmlns:xlink="http://www.w3.org/1999/xlink" content-type="family">Tarachodidae</named-content></kwd></kwd-group><mixed-citation publication-type="journal"><person-group><name><surname>Moulin</surname><given-names>Nicolas</given-names></name></person-group><article-title>A revision of <italic><tp:taxon-name><tp:taxon-name-part taxon-name-part-type="genus" reg="Syngalepsus">Syngalepsus</tp:taxon-name-part></tp:taxon-name></italic> Beier, with the description of two new species from the Central African Republic and Malawi (<tp:taxon-name><tp:taxon-name-part taxon-name-part-type="order">Mantodea</tp:taxon-name-part></tp:taxon-name>, <tp:taxon-name><tp:taxon-name-part taxon-name-part-type="family">Tarachodidae</tp:taxon-name-part></tp:taxon-name>)</article-title><source>Zookeys</source><day>4</day><month>12</month><year>2018</year><volume>2018</volume><issue>802</issue><fpage>121</fpage><lpage>143</lpage><pub-id pub-id-type="doi">10.3897/zookeys.802.26622</pub-id></mixed-citation></tp:treatment-meta><tp:nomenclature><tp:taxon-name><tp:taxon-name-part taxon-name-part-type="genus" reg="Galepsus">Galepsus</tp:taxon-name-part> (<tp:taxon-name-part taxon-name-part-type="subgenus" reg="Syngalepsus">Syngalepsus</tp:taxon-name-part>) <tp:taxon-name-part taxon-name-part-type="species" reg="bucheti">bucheti</tp:taxon-name-part><object-id xmlns:xlink="http://www.w3.org/1999/xlink" content-type="zoobank" xlink:type="simple">http://zoobank.org/369C429F-5AC5-411F-99E6-4AE232422FE9</object-id></tp:taxon-name><tp:taxon-status xmlns:xlink="http://www.w3.org/1999/xlink" xlink:type="simple">sp. n.</tp:taxon-status><xref ref-type="fig" rid="F3">Figures 3A–D</xref><xref ref-type="fig" rid="F4">, 4A–B</xref><xref ref-type="fig" rid="F6">, 6H</xref><xref ref-type="fig" rid="F7">, 7H</xref><xref ref-type="fig" rid="F8">, 8</xref></tp:nomenclature><tp:treatment-sec sec-type="type material" id="SECID0ESQAG"><title>Type material.</title><p><bold>Holotype</bold> male: CAR, Dzanga-Ndoki National Park, Mboki, bank of the Sangha River, <named-content xmlns:xlink="http://www.w3.org/1999/xlink" content-type="dwc:verbatimCoordinates" xlink:type="simple"><named-content content-type="geo-json" specific-use="{&#34;type&#34;:&#34;Point&#34;,&#34;coordinates&#34;:[16.078889,2.469167]}" id="NCID0E4QAG" xlink:type="simple">02°28'09"N, 16°04'44"E</named-content></named-content>, 367m, Mercury Vapor light trap, 24.I.2012 (RP field code), N. Moulin leg., genitalia prep. Moulin NM0103 (<named-content xmlns:xlink="http://www.w3.org/1999/xlink" content-type="dwc:institutional_code" xlink:type="simple">MNHN</named-content>, ex Moulin coll.), DNA barcoding BOLD NMMAN11-0518.</p><p>Unique male known.</p></tp:treatment-sec><tp:treatment-sec sec-type="type locality" id="SECID0EIRAG"><title>Type locality.</title><p>The type specimen was collected at Mboki, on the banks of the Sangha River, the border between the Central African Republic and Cameroon, in the territory of the Dzanga-Ndoki National Park. The vegetation close to Sangha River is a mosaic of a semi-evergreen forest that contains swamp-forest areas along the rivers and shrubby areas in disturbed environments.</p></tp:treatment-sec><tp:treatment-sec sec-type="etymology" id="SECID0ENRAG"><title>Etymology.</title><p>Named for Sergej Buchet, researcher participating at “SANGHA, Biodiversité en Terre Pygmée” on CAR, in 2008 and 2010; large contributor in the Author’s crowdfunding “A la recherche de la Biodiversité des Mantes d’Afrique”, KissKissBankBank platform (April 2015).</p></tp:treatment-sec><tp:treatment-sec sec-type="diagnosis" id="SECID0ESRAG"><title>Diagnosis.</title><p>Close to <tp:taxon-name><tp:taxon-name-part taxon-name-part-type="genus" reg="Galepsus">Galepsus</tp:taxon-name-part> (<tp:taxon-name-part taxon-name-part-type="subgenus" reg="Syngalepsus">Syngalepsus</tp:taxon-name-part>) <tp:taxon-name-part taxon-name-part-type="species" reg="denigratus">denigratus</tp:taxon-name-part></tp:taxon-name> Beier and even more to <tp:taxon-name><tp:taxon-name-part taxon-name-part-type="genus" reg="Galepsus">Galepsus</tp:taxon-name-part> (<tp:taxon-name-part taxon-name-part-type="subgenus" reg="Syngalepsus">Syngalepsus</tp:taxon-name-part>) <tp:taxon-name-part taxon-name-part-type="species" reg="birkenmeierae">birkenmeierae</tp:taxon-name-part></tp:taxon-name> Beier with the large black patch on prosternum but different by genitalia conformation. Head wider than the pronotum; vertex slightly convex; prosternum with a large black patch.</p></tp:treatment-sec><tp:treatment-sec sec-type="description" id="SECID0EUSAG"><title>Description male.</title><p>Fine <italic>body</italic>, brown, length 32.7 mm from head to subgenital plate. Hind wings with venation brown. <italic>Head</italic>. Vertex straight or slightly convex with the region between the parietal sutures and the eyes convex. Two black spots near of the eyes, on the posterior face of the head. Lower frons transverse. Maxillary and labial palps with base of penultimate and last segment with black patch. Below of the last segment black. Antennae brown-black. <italic>Thorax</italic>. Pronotum. Smooth lateral margins. Surface smooth. Prozone broader than metazone. Pronotum 2.8 times longer than broad. Covered by small dark-brown spots, diffuses. Prosternum with a large black patch covering the posterior ¾ of the surface. Place of the spot within the other species visible. <italic><tp:taxon-name><tp:taxon-name-part taxon-name-part-type="genus" reg="Forelegs">Forelegs</tp:taxon-name-part></tp:taxon-name></italic>. Femora with 12 anteroventral spines, four posteroventral spines, four discoidal spines; tibiae with eleven anteroventral spines. ten-eleven posteroventral spines. Legs globally of same colour of pronotum. Coxae without coloured patch. Trochanter with a black spot. Base of femora with a black patch, in extension of the one of trochanter. Tibiae with an elongated black patch at base of anteroventral tibial spines, from the 3<sup>rd</sup> to 11<sup>th</sup>. All tarsomere black below. Meso- and metathoracic legs stained with dark-brown. All tarsomere black at the distal end. <italic>Wings</italic>. Forewings and hindwings are uniformly translucent pale brown with brown veins. Reaching tip of abdomen. <italic>Abdomen</italic>. Flattened. Supra-anal plate: two times wider than length, distal margin rounded, pubescent. Cerci: relatively longs, flattened, the last three distal cercomeri longer than wide. Subgenital plate: pubescent, posterior edge almost straight. Styles: long, relatively thin, hairy.</p><p><italic>Genitalia</italic>. Right phallomere with ventral process (<abbrev xmlns:xlink="http://www.w3.org/1999/xlink" xlink:title="sclerotization pva" id="ABBRID0ETTAG" xlink:type="simple">pva</abbrev>) and ventral plate (<abbrev xmlns:xlink="http://www.w3.org/1999/xlink" xlink:title="sclerotization pia" id="ABBRID0EXTAG" xlink:type="simple">pia</abbrev>) sclerotised; posterior process of phalloid apophysis (<abbrev xmlns:xlink="http://www.w3.org/1999/xlink" xlink:title="posterior process of phalloid apophysis" id="ABBRID0E2TAG" xlink:type="simple">apa</abbrev>) long, with sclerotised denticles, ventral plate (<abbrev xmlns:xlink="http://www.w3.org/1999/xlink" xlink:title="sclerotization pia" id="ABBRID0E6TAG" xlink:type="simple">pia</abbrev>) sclerotised with a rectangular form in anterior part and <!--PageBreak-->a hairs tuft at the posterior part. Apex of right phallomere rectangular covered on apex and left side with thick bristles. Ventral phallomere elongated, with a tooth (<abbrev xmlns:xlink="http://www.w3.org/1999/xlink" xlink:title="distal process" id="ABBRID0EFUAG" xlink:type="simple">pda</abbrev>) on posterior margin, distant of the left margin. Left phallomere with a posterior process of phalloid apophysis (<abbrev xmlns:xlink="http://www.w3.org/1999/xlink" xlink:title="posterior process of phalloid apophysis" id="ABBRID0EJUAG" xlink:type="simple">apa</abbrev>) pointed shorter than apical process (<abbrev xmlns:xlink="http://www.w3.org/1999/xlink" xlink:title="apical process" id="ABBRID0ENUAG" xlink:type="simple">paa</abbrev>) and sclerotised at apex. Apical process (<abbrev xmlns:xlink="http://www.w3.org/1999/xlink" xlink:title="apical process" id="ABBRID0ERUAG" xlink:type="simple">paa</abbrev>) large, hammer form at apex. Thick bristles on posterior process of phalloid apophysis (<abbrev xmlns:xlink="http://www.w3.org/1999/xlink" xlink:title="posterior process of phalloid apophysis" id="ABBRID0EVUAG" xlink:type="simple">apa</abbrev>) apex and main lobe (<abbrev xmlns:xlink="http://www.w3.org/1999/xlink" xlink:title="main lobe of the right phallomere" id="ABBRID0EZUAG" xlink:type="simple">fda</abbrev>) of the right phallomere apex.</p><p>Female unknown.</p><fig id="F3" position="float" orientation="portrait"><label>Figure 3.</label><caption><p><tp:taxon-name><tp:taxon-name-part taxon-name-part-type="genus" reg="Galepsus">Galepsus</tp:taxon-name-part> (<tp:taxon-name-part taxon-name-part-type="subgenus" reg="Syngalepsus">S.</tp:taxon-name-part>) <tp:taxon-name-part taxon-name-part-type="species" reg="bucheti">bucheti</tp:taxon-name-part></tp:taxon-name> sp. n., holotype male. <bold>A</bold> Prosternum and forelegs details <bold>B</bold> Genitalia <bold>C</bold> Subgenital plate <bold>D</bold> Cerci. For abbreviations see <xref ref-type="bibr" rid="B6">Brannoch et al. (2017)</xref> and the text. Scale bar: 1.00 mm.</p></caption><graphic xmlns:xlink="http://www.w3.org/1999/xlink" xlink:href="zookeys-802-121-g003.jpg" position="float" orientation="portrait" xlink:type="simple" id="oo_246892.jpg"/></fig><fig id="F4" position="float" orientation="portrait"><label>Figure 4.</label><caption><p><bold>A, B</bold> Habitat of <tp:taxon-name><tp:taxon-name-part taxon-name-part-type="genus" reg="Galepsus">Galepsus</tp:taxon-name-part> (<tp:taxon-name-part taxon-name-part-type="subgenus" reg="Syngalepsus">Syngalepsus</tp:taxon-name-part>) <tp:taxon-name-part taxon-name-part-type="species" reg="bucheti">bucheti</tp:taxon-name-part></tp:taxon-name> sp. n. Arboreal stratum on bank of the Sangha river in CAR. Micro-habitat couldn’t be described because the only specimen known was captured by a light trap on the river bank.</p></caption><graphic xmlns:xlink="http://www.w3.org/1999/xlink" xlink:href="zookeys-802-121-g004.jpg" position="float" orientation="portrait" xlink:type="simple" id="oo_246893.jpg"/></fig></tp:treatment-sec><tp:treatment-sec sec-type="description" id="SECID0ECXAG"><title>Measurements (mm).</title><p>Holotype: body length 32.7, pronotum length 7.1, fore wings length 23.2, fore coxae length 4.3, fore femora length 4.9, fore tibiae length 2.9; width of pronotum 2.5, width of head 4.3, width of fore femora 1.5.</p></tp:treatment-sec><tp:treatment-sec><!--Section generated to contain objects referenced in tp:taxon-treatment.--><fig id="F6" position="float" orientation="portrait"><label>Figure 6.</label><caption><p><tp:taxon-name><tp:taxon-name-part taxon-name-part-type="genus" reg="Galepsus">Galepsus</tp:taxon-name-part> (<tp:taxon-name-part taxon-name-part-type="subgenus" reg="Syngalepsus">Syngalepsus</tp:taxon-name-part>)</tp:taxon-name>, dorsal habitus: <bold>A</bold><tp:taxon-name><tp:taxon-name-part taxon-name-part-type="genus" reg="Galepsus">G.</tp:taxon-name-part> (<tp:taxon-name-part taxon-name-part-type="subgenus" reg="Syngalepsus">S.</tp:taxon-name-part>) <tp:taxon-name-part taxon-name-part-type="species" reg="bipunctatus">bipunctatus</tp:taxon-name-part></tp:taxon-name>, holotype male, Quilimane, Mozambique (G. Svenson) <bold>B</bold><tp:taxon-name><tp:taxon-name-part taxon-name-part-type="genus" reg="Galepsus">G.</tp:taxon-name-part> (<tp:taxon-name-part taxon-name-part-type="subgenus" reg="Syngalepsus">S.</tp:taxon-name-part>) <tp:taxon-name-part taxon-name-part-type="species" reg="denigratus">denigratus</tp:taxon-name-part></tp:taxon-name>, male, Kasai, Republic of Congo (H. Bruckner) <bold>C</bold><tp:taxon-name><tp:taxon-name-part taxon-name-part-type="genus" reg="Galepsus">G.</tp:taxon-name-part> (<tp:taxon-name-part taxon-name-part-type="subgenus" reg="Syngalepsus">S.</tp:taxon-name-part>) <tp:taxon-name-part taxon-name-part-type="species" reg="dudleyi">dudleyi</tp:taxon-name-part></tp:taxon-name> sp. n., holotype male, Mount Soche, Malawi (N. Moulin) <bold>D</bold><tp:taxon-name><tp:taxon-name-part taxon-name-part-type="genus" reg="Galepsus">G.</tp:taxon-name-part> (<tp:taxon-name-part taxon-name-part-type="subgenus" reg="Syngalepsus">S.</tp:taxon-name-part>) <tp:taxon-name-part taxon-name-part-type="species" reg="denigratus">denigratus</tp:taxon-name-part></tp:taxon-name>, allotype female, Kasai, Republic of Congo (G. Svenson) <bold>E, F</bold><tp:taxon-name><tp:taxon-name-part taxon-name-part-type="genus" reg="Galepsus">G.</tp:taxon-name-part> (<tp:taxon-name-part taxon-name-part-type="subgenus" reg="Syngalepsus">S.</tp:taxon-name-part>) <tp:taxon-name-part taxon-name-part-type="species" reg="denigratus">denigratus</tp:taxon-name-part></tp:taxon-name>, females, Voka, Republic of Congo (N. Moulin) <bold>G</bold><tp:taxon-name><tp:taxon-name-part taxon-name-part-type="genus" reg="Galepsus">G.</tp:taxon-name-part> (<tp:taxon-name-part taxon-name-part-type="subgenus" reg="Syngalepsus">S.</tp:taxon-name-part>) <tp:taxon-name-part taxon-name-part-type="species" reg="birkenmeirae">birkenmeirae</tp:taxon-name-part></tp:taxon-name>, holotype male, Mangochi (Fort Johnston), Malawi (H. Bruckner) <bold>H</bold><tp:taxon-name><tp:taxon-name-part taxon-name-part-type="genus" reg="Galepsus">G.</tp:taxon-name-part> (<tp:taxon-name-part taxon-name-part-type="subgenus" reg="Syngalepsus">S.</tp:taxon-name-part>) <tp:taxon-name-part taxon-name-part-type="species" reg="bucheti">bucheti</tp:taxon-name-part></tp:taxon-name> sp. n., holotype male, Mboki, Dzanga-Ndoki NP, Central African Republic (N. Moulin) <bold>I</bold><tp:taxon-name><tp:taxon-name-part taxon-name-part-type="genus" reg="Galepsus">G.</tp:taxon-name-part> (<tp:taxon-name-part taxon-name-part-type="subgenus" reg="Syngalepsus">S.</tp:taxon-name-part>) <tp:taxon-name-part taxon-name-part-type="species" reg="beieri">beieri</tp:taxon-name-part></tp:taxon-name>, male, Mpumalanga (<tp:taxon-name>Swadini</tp:taxon-name> resort), South Africa (N. Moulin). Scale bar: 10.00 mm.</p></caption><graphic xmlns:xlink="http://www.w3.org/1999/xlink" xlink:href="zookeys-802-121-g006.jpg" position="float" orientation="portrait" xlink:type="simple" id="oo_246895.jpg"/></fig><fig id="F7" position="float" orientation="portrait"><label>Figure 7.</label><caption><p><tp:taxon-name><tp:taxon-name-part taxon-name-part-type="genus" reg="Galepsus">Galepsus</tp:taxon-name-part> (<tp:taxon-name-part taxon-name-part-type="subgenus" reg="Syngalepsus">Syngalepsus</tp:taxon-name-part>)</tp:taxon-name>, ventral habitus: <bold>A</bold><tp:taxon-name><tp:taxon-name-part taxon-name-part-type="genus" reg="Galepsus">G.</tp:taxon-name-part> (<tp:taxon-name-part taxon-name-part-type="subgenus" reg="Syngalepsus">S.</tp:taxon-name-part>) <tp:taxon-name-part taxon-name-part-type="species" reg="bipunctatus">bipunctatus</tp:taxon-name-part></tp:taxon-name>, holotype male, Quilimane, Mozambique (G. Svenson) <bold>B</bold><tp:taxon-name><tp:taxon-name-part taxon-name-part-type="genus" reg="Galepsus">G.</tp:taxon-name-part> (<tp:taxon-name-part taxon-name-part-type="subgenus" reg="Syngalepsus">S.</tp:taxon-name-part>) <tp:taxon-name-part taxon-name-part-type="species" reg="denigratus">denigratus</tp:taxon-name-part></tp:taxon-name>, male, Kasai, Republic of Congo (H. Bruckner) <bold>C</bold><tp:taxon-name><tp:taxon-name-part taxon-name-part-type="genus" reg="Galepsus">G.</tp:taxon-name-part> (<tp:taxon-name-part taxon-name-part-type="subgenus" reg="Syngalepsus">S.</tp:taxon-name-part>) <tp:taxon-name-part taxon-name-part-type="species" reg="dudleyi">dudleyi</tp:taxon-name-part></tp:taxon-name> sp. n., holotype male, Mount Soche, Malawi (N. Moulin) <bold>D</bold><tp:taxon-name><tp:taxon-name-part taxon-name-part-type="genus" reg="Galepsus">G.</tp:taxon-name-part> (<tp:taxon-name-part taxon-name-part-type="subgenus" reg="Syngalepsus">S.</tp:taxon-name-part>) <tp:taxon-name-part taxon-name-part-type="species" reg="denigratus">denigratus</tp:taxon-name-part></tp:taxon-name>, allotype female, Kasai, Republic of Congo (G. Svenson) <bold>E, F</bold><tp:taxon-name><tp:taxon-name-part taxon-name-part-type="genus" reg="Galepsus">G.</tp:taxon-name-part> (<tp:taxon-name-part taxon-name-part-type="subgenus" reg="Syngalepsus">S.</tp:taxon-name-part>) <tp:taxon-name-part taxon-name-part-type="species" reg="denigratus">denigratus</tp:taxon-name-part></tp:taxon-name>, females, Voka, Republic of Congo (N. Moulin) <bold>G</bold><tp:taxon-name><tp:taxon-name-part taxon-name-part-type="genus" reg="Galepsus">G.</tp:taxon-name-part> (<tp:taxon-name-part taxon-name-part-type="subgenus" reg="Syngalepsus">S.</tp:taxon-name-part>) <tp:taxon-name-part taxon-name-part-type="species" reg="birkenmeirae">birkenmeirae</tp:taxon-name-part></tp:taxon-name>, holotype male, Mangochi (Fort Johnston), Malawi (H. Bruckner) <bold>H</bold><tp:taxon-name><tp:taxon-name-part taxon-name-part-type="genus" reg="Galepsus">G.</tp:taxon-name-part> (<tp:taxon-name-part taxon-name-part-type="subgenus" reg="Syngalepsus">S.</tp:taxon-name-part>) <tp:taxon-name-part taxon-name-part-type="species" reg="bucheti">bucheti</tp:taxon-name-part></tp:taxon-name> sp. n., holotype male, Mboki, Dzanga-Ndoki NP, Central African Republic (N. Moulin) <bold>I</bold><tp:taxon-name><tp:taxon-name-part taxon-name-part-type="genus" reg="Galepsus">G.</tp:taxon-name-part> (<tp:taxon-name-part taxon-name-part-type="subgenus" reg="Syngalepsus">S.</tp:taxon-name-part>) <tp:taxon-name-part taxon-name-part-type="species" reg="beieri">beieri</tp:taxon-name-part></tp:taxon-name>, male, Mpumalanga (<tp:taxon-name>Swadini</tp:taxon-name> resort), South Africa (N. Moulin). Scale bar: 10.00 mm.</p></caption><graphic xmlns:xlink="http://www.w3.org/1999/xlink" xlink:href="zookeys-802-121-g007.jpg" position="float" orientation="portrait" xlink:type="simple" id="oo_246896.jpg"/></fig><fig id="F8" position="float" orientation="portrait"><label>Figure 8.</label><caption><p>Distribution map of <tp:taxon-name><tp:taxon-name-part taxon-name-part-type="genus" reg="Galepsus">Galepsus</tp:taxon-name-part> (<tp:taxon-name-part taxon-name-part-type="subgenus" reg="Syngalepsus">Syngalepsus</tp:taxon-name-part>)</tp:taxon-name> species. Source: <ext-link xmlns:xlink="http://www.w3.org/1999/xlink" xlink:type="simple" ext-link-type="uri" xlink:href="http://www.gadm.org">http://www.gadm.org</ext-link> GADM database of Global Administrative Areas.</p></caption><graphic xmlns:xlink="http://www.w3.org/1999/xlink" xlink:href="zookeys-802-121-g008.jpg" position="float" orientation="portrait" xlink:type="simple" id="oo_246897.jpg"/></fig></tp:treatment-sec><ref-list><ref id="B6"><mixed-citation xmlns:xlink="http://www.w3.org/1999/xlink" xlink:type="simple"><person-group><name name-style="western"><surname>Brannoch</surname><given-names>SK</given-names></name><name name-style="western"><surname>Wieland</surname><given-names>F</given-names></name><name name-style="western"><surname>Rivera</surname><given-names>J</given-names></name><name name-style="western"><surname>Klass</surname><given-names>K-D</given-names></name><name name-style="western"><surname>Béthoux</surname><given-names>O</given-names></name><name name-style="western"><surname>Svenson</surname><given-names>GJ</given-names></name></person-group> (<year>2017</year>) <article-title>Manual of praying mantis morphology, nomenclature, and practices (<tp:taxon-name><tp:taxon-name-part taxon-name-part-type="class">Insecta</tp:taxon-name-part></tp:taxon-name>, <tp:taxon-name><tp:taxon-name-part taxon-name-part-type="order">Mantodea</tp:taxon-name-part></tp:taxon-name>).</article-title><source>ZooKeys</source><volume>696</volume>: <fpage>1</fpage>–<lpage>100</lpage>. <ext-link xlink:type="simple" ext-link-type="doi" xlink:href="10.3897/zookeys.696.12542">https://doi.org/10.3897/zookeys.696.12542</ext-link></mixed-citation></ref></ref-list></tp:taxon-treatment>
