# Supplementary material for: A revision of Syngalepsus Beier, with the description of two new species from the Central African Republic and Malawi (Mantodea, Tarachodidae)
Source: Zookeys. 2018 Dec 4;(802):121–43. doi: 10.3897/zookeys.802.26622 (PMC6290049; doi:10.3897/zookeys.802.26622)
Supplement: XML Treatment for Galepsus (Syngalepsus) dudleyi [file zookeys.802.26622-treatment6.xml]

<!DOCTYPE tp:taxon-treatment
  PUBLIC "-//TaxonX//DTD Taxonomic Treatment Publishing DTD v0 20100105//EN" "tax-treatment-NSO.dtd">
<tp:taxon-treatment xmlns:tp="http://www.plazi.org/taxpub"><tp:treatment-meta><kwd-group><label>Taxon classification</label><kwd><named-content xmlns:xlink="http://www.w3.org/1999/xlink" content-type="kingdom">Animalia</named-content></kwd><kwd><named-content xmlns:xlink="http://www.w3.org/1999/xlink" content-type="order">Mantodea</named-content></kwd><kwd><named-content xmlns:xlink="http://www.w3.org/1999/xlink" content-type="family">Tarachodidae</named-content></kwd></kwd-group><mixed-citation publication-type="journal"><person-group><name><surname>Moulin</surname><given-names>Nicolas</given-names></name></person-group><article-title>A revision of <italic><tp:taxon-name><tp:taxon-name-part taxon-name-part-type="genus" reg="Syngalepsus">Syngalepsus</tp:taxon-name-part></tp:taxon-name></italic> Beier, with the description of two new species from the Central African Republic and Malawi (<tp:taxon-name><tp:taxon-name-part taxon-name-part-type="order">Mantodea</tp:taxon-name-part></tp:taxon-name>, <tp:taxon-name><tp:taxon-name-part taxon-name-part-type="family">Tarachodidae</tp:taxon-name-part></tp:taxon-name>)</article-title><source>Zookeys</source><day>4</day><month>12</month><year>2018</year><volume>2018</volume><issue>802</issue><fpage>121</fpage><lpage>143</lpage><pub-id pub-id-type="doi">10.3897/zookeys.802.26622</pub-id></mixed-citation></tp:treatment-meta><tp:nomenclature><tp:taxon-name><tp:taxon-name-part taxon-name-part-type="genus" reg="Galepsus">Galepsus</tp:taxon-name-part> (<tp:taxon-name-part taxon-name-part-type="subgenus" reg="Syngalepsus">Syngalepsus</tp:taxon-name-part>) <tp:taxon-name-part taxon-name-part-type="species" reg="dudleyi">dudleyi</tp:taxon-name-part><object-id xmlns:xlink="http://www.w3.org/1999/xlink" content-type="zoobank" xlink:type="simple">http://zoobank.org/EFCF48A0-33E1-4F62-9973-CE6D7C436DDA</object-id></tp:taxon-name><tp:taxon-status xmlns:xlink="http://www.w3.org/1999/xlink" xlink:type="simple">sp. n.</tp:taxon-status><xref ref-type="fig" rid="F5">Figures 5A–D</xref><xref ref-type="fig" rid="F6">, 6C</xref><xref ref-type="fig" rid="F7">, 7C</xref><xref ref-type="fig" rid="F8">, 8</xref><!--PageBreak--></tp:nomenclature><tp:treatment-sec sec-type="type material" id="SECID0ECZAG"><title>Type material.</title><p><bold>Holotype</bold> male: MALAWI, Mount Soche [<named-content xmlns:xlink="http://www.w3.org/1999/xlink" content-type="dwc:verbatimCoordinates" xlink:type="simple"><named-content content-type="geo-json" specific-use="{&#34;type&#34;:&#34;Point&#34;,&#34;coordinates&#34;:[35.022500,-15.841389]}" id="NCID0ENZAG" xlink:type="simple">15°50'29.0"S - 35°01'21.0"E</named-content></named-content>], Alt. 1500m, 13.I.1973, code M1787, C. O. Dudley leg., genitalia prep. Roy 3312 (<named-content xmlns:xlink="http://www.w3.org/1999/xlink" content-type="dwc:institutional_code" xlink:type="simple">MNHN</named-content>). <bold>Paratype</bold> male: MALAWI, Zomba, Mlunguzi East [<named-content xmlns:xlink="http://www.w3.org/1999/xlink" content-type="dwc:verbatimCoordinates" xlink:type="simple"><named-content content-type="geo-json" specific-use="{&#34;type&#34;:&#34;Point&#34;,&#34;coordinates&#34;:[35.333333,-15.383333]}" id="NCID0E3ZAG" xlink:type="simple">15°23'S - 35°20'E</named-content></named-content>], Alt. 938m, 05.II.1975 (1♂), H. R. Feijen, genitalia prep. Roy 3575 (<named-content xmlns:xlink="http://www.w3.org/1999/xlink" content-type="dwc:institutional_code" xlink:type="simple">MNHN</named-content>).</p></tp:treatment-sec><tp:treatment-sec sec-type="Type localities" id="SECID0EG1AG"><title>Type localities.</title><p>The type specimen was collected at Mount Soche, South of Blantyre, in the Southern region of Malawi. The altitude of this geological formation is approximately 1500 m. It’s surrounded by urbanization, except in the south where agricultural practices take place. Paratype was also collected in the southern region of Malawi, at Zomba, Mlunguzi East.</p></tp:treatment-sec><tp:treatment-sec sec-type="etymology" id="SECID0EL1AG"><title>Etymology.</title><p>Named for the first collector, Cornell O. Dudley, Professor of botanic and entomology in Malawi.</p><!--PageBreak--></tp:treatment-sec><tp:treatment-sec sec-type="diagnosis" id="SECID0ER1AG"><title>Diagnosis.</title><p>Close to <tp:taxon-name><tp:taxon-name-part taxon-name-part-type="genus" reg="Galepsus">Galepsus</tp:taxon-name-part> (<tp:taxon-name-part taxon-name-part-type="subgenus" reg="Syngalepsus">Syngalepsus</tp:taxon-name-part>) <tp:taxon-name-part taxon-name-part-type="species" reg="beieri">beieri</tp:taxon-name-part></tp:taxon-name> Kaltenbach and <tp:taxon-name><tp:taxon-name-part taxon-name-part-type="genus" reg="Galepsus">Galepsus</tp:taxon-name-part> (<tp:taxon-name-part taxon-name-part-type="subgenus" reg="Syngalepsus">Syngalepsus</tp:taxon-name-part>) <tp:taxon-name-part taxon-name-part-type="species" reg="bipunctatus">bipunctatus</tp:taxon-name-part></tp:taxon-name> Beier with the two black spots on prosternum but different by genitalia conformation: ventral process (<abbrev xmlns:xlink="http://www.w3.org/1999/xlink" xlink:title="sclerotization pva" id="ABBRID0ET2AG" xlink:type="simple">pva</abbrev>), of right phallomere, end with several pointy teeth; left phallomere with apical process (<abbrev xmlns:xlink="http://www.w3.org/1999/xlink" xlink:title="apical process" id="ABBRID0EX2AG" xlink:type="simple">paa</abbrev>) without a bump that gives a spoon or mallet appearance. Head as wide as the pronotum; vertex straight; prosternum with two black spots.</p></tp:treatment-sec><tp:treatment-sec sec-type="description" id="SECID0E22AG"><title>Description male.</title><p>Fine <italic>body</italic>, light brown, length 32–34 mm from head to subgenital plate. Hindwings with venation light brown. <italic>Head</italic>. Slightly wider than pronotum. Vertex: straight, slightly convex. Frontal shield transversal, wider than high. Labial palps with the last two segments stained black at the base on both segments, and below for the apical segment. Maxillary palps broken. Antennae light brown. <italic>Thorax</italic>. Pronotum, three times longer than its largest width, prozone broader than metazone, lateral margins and surface smooth; median line of the pronotum blackened. Prosternum, same colour of the pronotum, with two black spots closed to centre of prosternum, on both sides of the median line. <italic><tp:taxon-name><tp:taxon-name-part taxon-name-part-type="genus" reg="Forelegs">Forelegs</tp:taxon-name-part></tp:taxon-name></italic>. Coxae without coloured patch, two-three very small tubercles on the anteroventral border. The dark spot on the left trochanter is not a spot of colour on the cuticle but blackened material inside the tegument. Femora: with 11–12 anteroventral spines, four discoidal spines, four posteroventral spines, all spines with black-brown <!--PageBreak--><!--PageBreak--><!--PageBreak-->apex. Tibiae: with 11–12 anteroventral spines, eleven posteroventral spines, tarsus with blackened underside. <italic>Wings</italic>. Forewings and hindwings are uniformly translucent pale brown with light-brown veins. Reaching tip of abdomen.</p><p><italic>Abdomen</italic>. Flattened. Supraanal plate: almost wider than length, distal margin rounded, pubescent. Cerci: relatively longs, flattened, the last two cercomeri longer than wide. Subgenital plate: triangular shape, pubescent. Styles: relatively short, thick, hairy. <italic>Genitalia</italic>. Right phallomere with ventral process (<abbrev xmlns:xlink="http://www.w3.org/1999/xlink" xlink:title="sclerotization pva" id="ABBRID0E13AG" xlink:type="simple">pva</abbrev>) and ventral plate (<abbrev xmlns:xlink="http://www.w3.org/1999/xlink" xlink:title="sclerotization pia" id="ABBRID0E53AG" xlink:type="simple">pia</abbrev>) sclerotised; ventral process (<abbrev xmlns:xlink="http://www.w3.org/1999/xlink" xlink:title="sclerotization pva" id="ABBRID0EC4AG" xlink:type="simple">pva</abbrev>) margin with large denticles. Apex of the right phallomere rounded, covered on apex and left side with thick bristles; hairs tuft at the posterior part. Ventral phallomere large, with a sharp process on posterior margin, towards the right. Left phallomere with a posterior process of phalloid apophysis (<abbrev xmlns:xlink="http://www.w3.org/1999/xlink" xlink:title="posterior process of phalloid apophysis" id="ABBRID0EG4AG" xlink:type="simple">apa</abbrev>) long and sharp, slightly sclerotised at apex. Apical process (<abbrev xmlns:xlink="http://www.w3.org/1999/xlink" xlink:title="apical process" id="ABBRID0EK4AG" xlink:type="simple">paa</abbrev>) long and round at apex, covered at apex by thick bristles; left margin of left phallomere covered by thick bristles.</p><p>Female unknown.</p><fig id="F5" position="float" orientation="portrait"><label>Figure 5.</label><caption><p><tp:taxon-name><tp:taxon-name-part taxon-name-part-type="genus" reg="Galepsus">Galepsus</tp:taxon-name-part> (<tp:taxon-name-part taxon-name-part-type="subgenus" reg="Syngalepsus">S.</tp:taxon-name-part>) <tp:taxon-name-part taxon-name-part-type="species" reg="dudleyi">dudleyi</tp:taxon-name-part></tp:taxon-name> sp. n., holotype male. <bold>A</bold> Prosternum and forelegs details <bold>B</bold> Genitalia <bold>C</bold> Subgenital plate <bold>D</bold> Cerci. For abbreviations see <xref ref-type="bibr" rid="B6">Brannoch et al. (2017)</xref> and the text. Scale bar: 1.00 mm.</p></caption><graphic xmlns:xlink="http://www.w3.org/1999/xlink" xlink:href="zookeys-802-121-g005.jpg" position="float" orientation="portrait" xlink:type="simple" id="oo_246894.jpg"/></fig><fig id="F6" position="float" orientation="portrait"><label>Figure 6.</label><caption><p><tp:taxon-name><tp:taxon-name-part taxon-name-part-type="genus" reg="Galepsus">Galepsus</tp:taxon-name-part> (<tp:taxon-name-part taxon-name-part-type="subgenus" reg="Syngalepsus">Syngalepsus</tp:taxon-name-part>)</tp:taxon-name>, dorsal habitus: <bold>A</bold><tp:taxon-name><tp:taxon-name-part taxon-name-part-type="genus" reg="Galepsus">G.</tp:taxon-name-part> (<tp:taxon-name-part taxon-name-part-type="subgenus" reg="Syngalepsus">S.</tp:taxon-name-part>) <tp:taxon-name-part taxon-name-part-type="species" reg="bipunctatus">bipunctatus</tp:taxon-name-part></tp:taxon-name>, holotype male, Quilimane, Mozambique (G. Svenson) <bold>B</bold><tp:taxon-name><tp:taxon-name-part taxon-name-part-type="genus" reg="Galepsus">G.</tp:taxon-name-part> (<tp:taxon-name-part taxon-name-part-type="subgenus" reg="Syngalepsus">S.</tp:taxon-name-part>) <tp:taxon-name-part taxon-name-part-type="species" reg="denigratus">denigratus</tp:taxon-name-part></tp:taxon-name>, male, Kasai, Republic of Congo (H. Bruckner) <bold>C</bold><tp:taxon-name><tp:taxon-name-part taxon-name-part-type="genus" reg="Galepsus">G.</tp:taxon-name-part> (<tp:taxon-name-part taxon-name-part-type="subgenus" reg="Syngalepsus">S.</tp:taxon-name-part>) <tp:taxon-name-part taxon-name-part-type="species" reg="dudleyi">dudleyi</tp:taxon-name-part></tp:taxon-name> sp. n., holotype male, Mount Soche, Malawi (N. Moulin) <bold>D</bold><tp:taxon-name><tp:taxon-name-part taxon-name-part-type="genus" reg="Galepsus">G.</tp:taxon-name-part> (<tp:taxon-name-part taxon-name-part-type="subgenus" reg="Syngalepsus">S.</tp:taxon-name-part>) <tp:taxon-name-part taxon-name-part-type="species" reg="denigratus">denigratus</tp:taxon-name-part></tp:taxon-name>, allotype female, Kasai, Republic of Congo (G. Svenson) <bold>E, F</bold><tp:taxon-name><tp:taxon-name-part taxon-name-part-type="genus" reg="Galepsus">G.</tp:taxon-name-part> (<tp:taxon-name-part taxon-name-part-type="subgenus" reg="Syngalepsus">S.</tp:taxon-name-part>) <tp:taxon-name-part taxon-name-part-type="species" reg="denigratus">denigratus</tp:taxon-name-part></tp:taxon-name>, females, Voka, Republic of Congo (N. Moulin) <bold>G</bold><tp:taxon-name><tp:taxon-name-part taxon-name-part-type="genus" reg="Galepsus">G.</tp:taxon-name-part> (<tp:taxon-name-part taxon-name-part-type="subgenus" reg="Syngalepsus">S.</tp:taxon-name-part>) <tp:taxon-name-part taxon-name-part-type="species" reg="birkenmeirae">birkenmeirae</tp:taxon-name-part></tp:taxon-name>, holotype male, Mangochi (Fort Johnston), Malawi (H. Bruckner) <bold>H</bold><tp:taxon-name><tp:taxon-name-part taxon-name-part-type="genus" reg="Galepsus">G.</tp:taxon-name-part> (<tp:taxon-name-part taxon-name-part-type="subgenus" reg="Syngalepsus">S.</tp:taxon-name-part>) <tp:taxon-name-part taxon-name-part-type="species" reg="bucheti">bucheti</tp:taxon-name-part></tp:taxon-name> sp. n., holotype male, Mboki, Dzanga-Ndoki NP, Central African Republic (N. Moulin) <bold>I</bold><tp:taxon-name><tp:taxon-name-part taxon-name-part-type="genus" reg="Galepsus">G.</tp:taxon-name-part> (<tp:taxon-name-part taxon-name-part-type="subgenus" reg="Syngalepsus">S.</tp:taxon-name-part>) <tp:taxon-name-part taxon-name-part-type="species" reg="beieri">beieri</tp:taxon-name-part></tp:taxon-name>, male, Mpumalanga (<tp:taxon-name>Swadini</tp:taxon-name> resort), South Africa (N. Moulin). Scale bar: 10.00 mm.</p></caption><graphic xmlns:xlink="http://www.w3.org/1999/xlink" xlink:href="zookeys-802-121-g006.jpg" position="float" orientation="portrait" xlink:type="simple" id="oo_246895.jpg"/></fig><fig id="F7" position="float" orientation="portrait"><label>Figure 7.</label><caption><p><tp:taxon-name><tp:taxon-name-part taxon-name-part-type="genus" reg="Galepsus">Galepsus</tp:taxon-name-part> (<tp:taxon-name-part taxon-name-part-type="subgenus" reg="Syngalepsus">Syngalepsus</tp:taxon-name-part>)</tp:taxon-name>, ventral habitus: <bold>A</bold><tp:taxon-name><tp:taxon-name-part taxon-name-part-type="genus" reg="Galepsus">G.</tp:taxon-name-part> (<tp:taxon-name-part taxon-name-part-type="subgenus" reg="Syngalepsus">S.</tp:taxon-name-part>) <tp:taxon-name-part taxon-name-part-type="species" reg="bipunctatus">bipunctatus</tp:taxon-name-part></tp:taxon-name>, holotype male, Quilimane, Mozambique (G. Svenson) <bold>B</bold><tp:taxon-name><tp:taxon-name-part taxon-name-part-type="genus" reg="Galepsus">G.</tp:taxon-name-part> (<tp:taxon-name-part taxon-name-part-type="subgenus" reg="Syngalepsus">S.</tp:taxon-name-part>) <tp:taxon-name-part taxon-name-part-type="species" reg="denigratus">denigratus</tp:taxon-name-part></tp:taxon-name>, male, Kasai, Republic of Congo (H. Bruckner) <bold>C</bold><tp:taxon-name><tp:taxon-name-part taxon-name-part-type="genus" reg="Galepsus">G.</tp:taxon-name-part> (<tp:taxon-name-part taxon-name-part-type="subgenus" reg="Syngalepsus">S.</tp:taxon-name-part>) <tp:taxon-name-part taxon-name-part-type="species" reg="dudleyi">dudleyi</tp:taxon-name-part></tp:taxon-name> sp. n., holotype male, Mount Soche, Malawi (N. Moulin) <bold>D</bold><tp:taxon-name><tp:taxon-name-part taxon-name-part-type="genus" reg="Galepsus">G.</tp:taxon-name-part> (<tp:taxon-name-part taxon-name-part-type="subgenus" reg="Syngalepsus">S.</tp:taxon-name-part>) <tp:taxon-name-part taxon-name-part-type="species" reg="denigratus">denigratus</tp:taxon-name-part></tp:taxon-name>, allotype female, Kasai, Republic of Congo (G. Svenson) <bold>E, F</bold><tp:taxon-name><tp:taxon-name-part taxon-name-part-type="genus" reg="Galepsus">G.</tp:taxon-name-part> (<tp:taxon-name-part taxon-name-part-type="subgenus" reg="Syngalepsus">S.</tp:taxon-name-part>) <tp:taxon-name-part taxon-name-part-type="species" reg="denigratus">denigratus</tp:taxon-name-part></tp:taxon-name>, females, Voka, Republic of Congo (N. Moulin) <bold>G</bold><tp:taxon-name><tp:taxon-name-part taxon-name-part-type="genus" reg="Galepsus">G.</tp:taxon-name-part> (<tp:taxon-name-part taxon-name-part-type="subgenus" reg="Syngalepsus">S.</tp:taxon-name-part>) <tp:taxon-name-part taxon-name-part-type="species" reg="birkenmeirae">birkenmeirae</tp:taxon-name-part></tp:taxon-name>, holotype male, Mangochi (Fort Johnston), Malawi (H. Bruckner) <bold>H</bold><tp:taxon-name><tp:taxon-name-part taxon-name-part-type="genus" reg="Galepsus">G.</tp:taxon-name-part> (<tp:taxon-name-part taxon-name-part-type="subgenus" reg="Syngalepsus">S.</tp:taxon-name-part>) <tp:taxon-name-part taxon-name-part-type="species" reg="bucheti">bucheti</tp:taxon-name-part></tp:taxon-name> sp. n., holotype male, Mboki, Dzanga-Ndoki NP, Central African Republic (N. Moulin) <bold>I</bold><tp:taxon-name><tp:taxon-name-part taxon-name-part-type="genus" reg="Galepsus">G.</tp:taxon-name-part> (<tp:taxon-name-part taxon-name-part-type="subgenus" reg="Syngalepsus">S.</tp:taxon-name-part>) <tp:taxon-name-part taxon-name-part-type="species" reg="beieri">beieri</tp:taxon-name-part></tp:taxon-name>, male, Mpumalanga (<tp:taxon-name>Swadini</tp:taxon-name> resort), South Africa (N. Moulin). Scale bar: 10.00 mm.</p></caption><graphic xmlns:xlink="http://www.w3.org/1999/xlink" xlink:href="zookeys-802-121-g007.jpg" position="float" orientation="portrait" xlink:type="simple" id="oo_246896.jpg"/></fig></tp:treatment-sec><tp:treatment-sec sec-type="description" id="SECID0EMIBG"><title>Measurements (mm).</title><p>Holotype: body length 32, pronotum length 8.6, fore wings length 24.3, fore coxae length 4.2, fore femora length 6.4, fore tibiae length 3.7; width of pronotum 2.9, width of head 3.5, width of fore femora 1.7.</p><p>Paratype: body length 33.7, pronotum length 8.0, fore wings length 26.3, fore coxae length 5.0, fore femora length 6.0, fore tibiae length 3.8; width of pronotum 3.0, width of head 4.0, width of fore femora 2.0.</p><sec sec-type="Identification key to species of Galepsus (Syngalepsus) using males" id="SECID0ESIBG"><title>Identification key to species of <tp:taxon-name><tp:taxon-name-part taxon-name-part-type="genus" reg="Galepsus">Galepsus</tp:taxon-name-part> (<tp:taxon-name-part taxon-name-part-type="subgenus" reg="Syngalepsus">Syngalepsus</tp:taxon-name-part>)</tp:taxon-name> using males</title><table-wrap content-type="key" position="anchor" orientation="portrait"><table id="TID0EVAAG" rules="all"><tbody><tr><td rowspan="1" colspan="1">1</td><td rowspan="1" colspan="1">Prosternum with two black spots</td><td rowspan="1" colspan="1">
                      <bold>2</bold>
                    </td></tr><tr><td rowspan="1" colspan="1">–</td><td rowspan="1" colspan="1">Prosternum with a large black patch</td><td rowspan="1" colspan="1">
                      <bold>4</bold>
                    </td></tr><tr><td rowspan="1" colspan="1">2</td><td rowspan="1" colspan="1">Cerci flattened with distal cercomere long and narrow. Right phallomere with ventral process (<bold><abbrev xmlns:xlink="http://www.w3.org/1999/xlink" xlink:title="sclerotization pva" id="ABBRID0ENKBG" xlink:type="simple">pva</abbrev></bold>) with denticules</td><td rowspan="1" colspan="1">
                      <bold>3</bold>
                    </td></tr><tr><td rowspan="1" colspan="1">–</td><td rowspan="1" colspan="1">Cerci slightly flattened with distal cercomere not long and narrow. Right phallomere with a small process at the apex and ventral process (<abbrev xmlns:xlink="http://www.w3.org/1999/xlink" xlink:title="sclerotization pva" id="ABBRID0E6KBG" xlink:type="simple">pva</abbrev>) without denticules. Left phallomere with apical process (<abbrev xmlns:xlink="http://www.w3.org/1999/xlink" xlink:title="apical process" id="ABBRID0EDLBG" xlink:type="simple">paa</abbrev>) shaped like a small mallet, covered of bristles</td><td rowspan="1" colspan="1">
                      <bold><tp:taxon-name><tp:taxon-name-part taxon-name-part-type="genus" reg="Galepsus">G.</tp:taxon-name-part> (<tp:taxon-name-part taxon-name-part-type="subgenus" reg="Syngalepsus">S.</tp:taxon-name-part>) <tp:taxon-name-part taxon-name-part-type="species" reg="beieri">beieri</tp:taxon-name-part></tp:taxon-name></bold>
                    </td></tr><tr><td rowspan="1" colspan="1">3</td><td rowspan="1" colspan="1">Right phallomere with some big teeth towards right on ventral process (<abbrev xmlns:xlink="http://www.w3.org/1999/xlink" xlink:title="sclerotization pva" id="ABBRID0EEMBG" xlink:type="simple">pva</abbrev>), left phallomere with apical process (<abbrev xmlns:xlink="http://www.w3.org/1999/xlink" xlink:title="apical process" id="ABBRID0EIMBG" xlink:type="simple">paa</abbrev>) not shaped like a spoon, long, with rounded apex and covered of thick bristles</td><td rowspan="1" colspan="1">
                      <bold><tp:taxon-name><tp:taxon-name-part taxon-name-part-type="genus" reg="Galepsus">G.</tp:taxon-name-part> (<tp:taxon-name-part taxon-name-part-type="subgenus" reg="Syngalepsus">S.</tp:taxon-name-part>) <tp:taxon-name-part taxon-name-part-type="species" reg="dudleyi">dudleyi</tp:taxon-name-part></tp:taxon-name> sp. n.</bold>
                    </td></tr><tr><td rowspan="1" colspan="1">–</td><td rowspan="1" colspan="1">Right phallomere without big sharp teeth on ventral process (<abbrev xmlns:xlink="http://www.w3.org/1999/xlink" xlink:title="sclerotization pva" id="ABBRID0EJNBG" xlink:type="simple">pva</abbrev>), but a regular rough margin. Left phallomere with apical process (<abbrev xmlns:xlink="http://www.w3.org/1999/xlink" xlink:title="apical process" id="ABBRID0ENNBG" xlink:type="simple">paa</abbrev>) shaped like a spoon, with a little lateral process</td><td rowspan="1" colspan="1">
                      <bold><tp:taxon-name><tp:taxon-name-part taxon-name-part-type="genus" reg="Galepsus">G.</tp:taxon-name-part> (<tp:taxon-name-part taxon-name-part-type="subgenus" reg="Syngalepsus">S.</tp:taxon-name-part>) <tp:taxon-name-part taxon-name-part-type="species" reg="bipunctatus">bipunctatus</tp:taxon-name-part></tp:taxon-name></bold>
                    </td></tr><tr><td rowspan="1" colspan="1">4</td><td rowspan="1" colspan="1">Body length more than 27 mm. Left phallomere with apical process (<abbrev xmlns:xlink="http://www.w3.org/1999/xlink" xlink:title="apical process" id="ABBRID0EOOBG" xlink:type="simple">paa</abbrev>) large, covered of numerous and thick bristles</td><td rowspan="1" colspan="1">
                      <bold>5</bold>
                    </td></tr><tr><td rowspan="1" colspan="1">–</td><td rowspan="1" colspan="1">Body length less than 26 mm. Ventral face of forelegs with black spots on femora and trochanter. Left phallomere with apical process (<abbrev xmlns:xlink="http://www.w3.org/1999/xlink" xlink:title="apical process" id="ABBRID0EAPBG" xlink:type="simple">paa</abbrev>) long and narrow, bristles only at apex</td><td rowspan="1" colspan="1">
                      <bold><tp:taxon-name><tp:taxon-name-part taxon-name-part-type="genus" reg="Galepsus">G.</tp:taxon-name-part> (<tp:taxon-name-part taxon-name-part-type="subgenus" reg="Syngalepsus">S.</tp:taxon-name-part>) <tp:taxon-name-part taxon-name-part-type="species" reg="birkenmeierae">birkenmeierae</tp:taxon-name-part></tp:taxon-name></bold>
                    </td></tr><!--PageBreak--><tr><td rowspan="1" colspan="1">5</td><td rowspan="1" colspan="1"><tp:taxon-name><tp:taxon-name-part taxon-name-part-type="genus" reg="Forelegs">Forelegs</tp:taxon-name-part></tp:taxon-name> without black patches on ventral face. Left phallomere with a large apical process (<abbrev xmlns:xlink="http://www.w3.org/1999/xlink" xlink:title="apical process" id="ABBRID0EIQBG" xlink:type="simple">paa</abbrev>), with rounded apex, covered of thick bristles</td><td rowspan="1" colspan="1">
                      <bold><tp:taxon-name><tp:taxon-name-part taxon-name-part-type="genus" reg="Galepsus">G.</tp:taxon-name-part> (<tp:taxon-name-part taxon-name-part-type="subgenus" reg="Syngalepsus">S.</tp:taxon-name-part>) <tp:taxon-name-part taxon-name-part-type="species" reg="denigratus">denigratus</tp:taxon-name-part></tp:taxon-name></bold>
                    </td></tr><tr><td rowspan="1" colspan="1">–</td><td rowspan="1" colspan="1"><tp:taxon-name><tp:taxon-name-part taxon-name-part-type="genus" reg="Forelegs">Forelegs</tp:taxon-name-part></tp:taxon-name> with black patches on ventral face of femora and trochanters. Left phallomere with apical process (<abbrev xmlns:xlink="http://www.w3.org/1999/xlink" xlink:title="apical process" id="ABBRID0EPRBG" xlink:type="simple">paa</abbrev>) shaped like a hammer, covered of thick bristles</td><td rowspan="1" colspan="1">
                      <bold><tp:taxon-name><tp:taxon-name-part taxon-name-part-type="genus" reg="Galepsus">G.</tp:taxon-name-part> (<tp:taxon-name-part taxon-name-part-type="subgenus" reg="Syngalepsus">S.</tp:taxon-name-part>) <tp:taxon-name-part taxon-name-part-type="species" reg="bucheti">bucheti</tp:taxon-name-part></tp:taxon-name> sp. n.</bold>
                    </td></tr></tbody></table></table-wrap></sec><sec sec-type="Clé d’identification des espèces de Galepsus (Syngalepsus) d’après les mâles" id="SECID0EISBG"><title>Clé d’identification des espèces de <tp:taxon-name><tp:taxon-name-part taxon-name-part-type="genus" reg="Galepsus">Galepsus</tp:taxon-name-part> (<tp:taxon-name-part taxon-name-part-type="subgenus" reg="Syngalepsus">Syngalepsus</tp:taxon-name-part>)</tp:taxon-name> d’après les mâles</title><table-wrap content-type="key" position="anchor" orientation="portrait"><table id="TID0ERIAG" rules="all"><tbody><tr><td rowspan="1" colspan="1">1</td><td rowspan="1" colspan="1">Prosternum avec deux points noirs</td><td rowspan="1" colspan="1">
                      <bold>2</bold>
                    </td></tr><tr><td rowspan="1" colspan="1">–</td><td rowspan="1" colspan="1">Prosternum avec une grande tache noire</td><td rowspan="1" colspan="1">
                      <bold>4</bold>
                    </td></tr><tr><td rowspan="1" colspan="1">2</td><td rowspan="1" colspan="1">Cerci aplatis avec le dernier segment long et étroit. Epiphallus droit avec le processus ventral (<abbrev xmlns:xlink="http://www.w3.org/1999/xlink" xlink:title="sclerotization pva" id="ABBRID0ECUBG" xlink:type="simple">pva</abbrev>) portant des dents</td><td rowspan="1" colspan="1">
                      <bold>3</bold>
                    </td></tr><tr><td rowspan="1" colspan="1">–</td><td rowspan="1" colspan="1">Cerci légèrement aplatis avec le dernier segment pas long et étroit. Epiphallus droit avec un petit prolongement à son extrémité et le processus ventral (<abbrev xmlns:xlink="http://www.w3.org/1999/xlink" xlink:title="sclerotization pva" id="ABBRID0EUUBG" xlink:type="simple">pva</abbrev>) sans dents. Epiphallus gauche avec l’extrémité du titillateur en forme de petit maillet couvert de soies</td><td rowspan="1" colspan="1">
                      <bold><tp:taxon-name><tp:taxon-name-part taxon-name-part-type="genus" reg="Galepsus">G.</tp:taxon-name-part> (<tp:taxon-name-part taxon-name-part-type="subgenus" reg="Syngalepsus">S.</tp:taxon-name-part>) <tp:taxon-name-part taxon-name-part-type="species" reg="beieri">beieri</tp:taxon-name-part></tp:taxon-name></bold>
                    </td></tr><tr><td rowspan="1" colspan="1">3</td><td rowspan="1" colspan="1">Epiphallus droit avec quelques grandes dents orientées vers la droite sur l’apophyse, epiphallus gauche avec le titillateur pas en forme de cuillère, long, avec le bout arrondi et couvert de soies épaisses</td><td rowspan="1" colspan="1">
                      <bold><tp:taxon-name><tp:taxon-name-part taxon-name-part-type="genus" reg="Galepsus">G.</tp:taxon-name-part> (<tp:taxon-name-part taxon-name-part-type="subgenus" reg="Syngalepsus">S.</tp:taxon-name-part>) <tp:taxon-name-part taxon-name-part-type="species" reg="dudleyi">dudleyi</tp:taxon-name-part></tp:taxon-name> n. sp.</bold>
                    </td></tr><tr><td rowspan="1" colspan="1">–</td><td rowspan="1" colspan="1">Epiphallus droit sans de grosses dents pointues sur l’apophyse, mais une cannelure presque régulière, epiphallus gauche avec le titillateur en forme de cuillère, avec un petit prolongement latéral</td><td rowspan="1" colspan="1">
                      <bold><tp:taxon-name><tp:taxon-name-part taxon-name-part-type="genus" reg="Galepsus">G.</tp:taxon-name-part> (<tp:taxon-name-part taxon-name-part-type="subgenus" reg="Syngalepsus">S.</tp:taxon-name-part>) <tp:taxon-name-part taxon-name-part-type="species" reg="bipunctatus">bipunctatus</tp:taxon-name-part></tp:taxon-name></bold>
                    </td></tr><tr><td rowspan="1" colspan="1">4</td><td rowspan="1" colspan="1">Longueur du corps supérieure à 27 mm. Epiphallus gauche avec un titillateur large, couvert de nombreuses et épaisses soies</td><td rowspan="1" colspan="1">
                      <bold>5</bold>
                    </td></tr><tr><td rowspan="1" colspan="1">–</td><td rowspan="1" colspan="1">Longueur du corps inférieure à 26 mm, intérieur des pattes antérieures avec des taches noires sur les fémurs et trochanters. Epiphallus gauche avec le titillateur long et fin, des soies uniquement vers l’extrémité</td><td rowspan="1" colspan="1">
                      <bold><tp:taxon-name><tp:taxon-name-part taxon-name-part-type="genus" reg="Galepsus">G.</tp:taxon-name-part> (<tp:taxon-name-part taxon-name-part-type="subgenus" reg="Syngalepsus">S.</tp:taxon-name-part>) <tp:taxon-name-part taxon-name-part-type="species" reg="birkenmeierae">birkenmeierae</tp:taxon-name-part></tp:taxon-name></bold>
                    </td></tr><tr><td rowspan="1" colspan="1">5</td><td rowspan="1" colspan="1">Pattes antérieures sans taches noires sur la face intérieure. Epiphallus gauche avec le titillateur large, au bout arrondi, couvert de soies épaisses</td><td rowspan="1" colspan="1">
                      <bold><tp:taxon-name><tp:taxon-name-part taxon-name-part-type="genus" reg="Galepsus">G.</tp:taxon-name-part> (<tp:taxon-name-part taxon-name-part-type="subgenus" reg="Syngalepsus">S.</tp:taxon-name-part>) <tp:taxon-name-part taxon-name-part-type="species" reg="denigratus">denigratus</tp:taxon-name-part></tp:taxon-name></bold>
                    </td></tr><tr><td rowspan="1" colspan="1">–</td><td rowspan="1" colspan="1">Pattes antérieures avec des taches noires sur la face interne des fémurs et trochanters. Epiphallus gauche avec le titillateur en forme de marteau couvert de soies épaisses</td><td rowspan="1" colspan="1">
                      <bold><tp:taxon-name><tp:taxon-name-part taxon-name-part-type="genus" reg="Galepsus">G.</tp:taxon-name-part> (<tp:taxon-name-part taxon-name-part-type="subgenus" reg="Syngalepsus">S.</tp:taxon-name-part>) <tp:taxon-name-part taxon-name-part-type="species" reg="bucheti">bucheti</tp:taxon-name-part></tp:taxon-name> n. sp.</bold>
                    </td></tr></tbody></table></table-wrap></sec><sec sec-type="Checklist of species of G. (Syngalepsus) (Fig. 8)" id="SECID0EG1BG"><title>Checklist of species of <tp:taxon-name><tp:taxon-name-part taxon-name-part-type="genus" reg="Galepsus">G.</tp:taxon-name-part> (<tp:taxon-name-part taxon-name-part-type="subgenus" reg="Syngalepsus">Syngalepsus</tp:taxon-name-part>)</tp:taxon-name> (Fig. <xref ref-type="fig" rid="F8">8</xref>)</title><p><tp:taxon-name><tp:taxon-name-part taxon-name-part-type="genus" reg="Galepsus">Galepsus</tp:taxon-name-part> (<tp:taxon-name-part taxon-name-part-type="subgenus" reg="Syngalepsus">Syngalepsus</tp:taxon-name-part>) <tp:taxon-name-part taxon-name-part-type="species" reg="beieri">beieri</tp:taxon-name-part></tp:taxon-name> Kaltenbach, 1996: Natal, South Africa.</p><p><tp:taxon-name><tp:taxon-name-part taxon-name-part-type="genus" reg="Galepsus">Galepsus</tp:taxon-name-part> (<tp:taxon-name-part taxon-name-part-type="subgenus" reg="Syngalepsus">Syngalepsus</tp:taxon-name-part>) <tp:taxon-name-part taxon-name-part-type="species" reg="bipunctatus">bipunctatus</tp:taxon-name-part></tp:taxon-name> Beier, 1931: Mozambique, Natal, Transvaal, South Africa.</p><p><tp:taxon-name><tp:taxon-name-part taxon-name-part-type="genus" reg="Galepsus">Galepsus</tp:taxon-name-part> (<tp:taxon-name-part taxon-name-part-type="subgenus" reg="Syngalepsus">Syngalepsus</tp:taxon-name-part>) <tp:taxon-name-part taxon-name-part-type="species" reg="birkenmeierae">birkenmeierae</tp:taxon-name-part></tp:taxon-name> Beier, 1969b: Malawi.</p><!--PageBreak--><p><tp:taxon-name><tp:taxon-name-part taxon-name-part-type="genus" reg="Galepsus">Galepsus</tp:taxon-name-part> (<tp:taxon-name-part taxon-name-part-type="subgenus" reg="Syngalepsus">Syngalepsus</tp:taxon-name-part>) <tp:taxon-name-part taxon-name-part-type="species" reg="bucheti">bucheti</tp:taxon-name-part></tp:taxon-name> sp. n.: Dzanga-Ndoki National Park, Central African Republic.</p><p><tp:taxon-name><tp:taxon-name-part taxon-name-part-type="genus" reg="Galepsus">Galepsus</tp:taxon-name-part> (<tp:taxon-name-part taxon-name-part-type="subgenus" reg="Syngalepsus">Syngalepsus</tp:taxon-name-part>) <tp:taxon-name-part taxon-name-part-type="species" reg="denigratus">denigratus</tp:taxon-name-part></tp:taxon-name> Beier, 1954: Angola, Democratic Republic of Congo, Gabon, Republic of the Congo, Uganda.</p><p><tp:taxon-name><tp:taxon-name-part taxon-name-part-type="genus" reg="Galepsus">Galepsus</tp:taxon-name-part> (<tp:taxon-name-part taxon-name-part-type="subgenus" reg="Syngalepsus">Syngalepsus</tp:taxon-name-part>) <tp:taxon-name-part taxon-name-part-type="species" reg="dudleyi">dudleyi</tp:taxon-name-part></tp:taxon-name> sp. n.: Malawi.</p><fig id="F8" position="float" orientation="portrait"><label>Figure 8.</label><caption><p>Distribution map of <tp:taxon-name><tp:taxon-name-part taxon-name-part-type="genus" reg="Galepsus">Galepsus</tp:taxon-name-part> (<tp:taxon-name-part taxon-name-part-type="subgenus" reg="Syngalepsus">Syngalepsus</tp:taxon-name-part>)</tp:taxon-name> species. Source: <ext-link xmlns:xlink="http://www.w3.org/1999/xlink" xlink:type="simple" ext-link-type="uri" xlink:href="http://www.gadm.org">http://www.gadm.org</ext-link> GADM database of Global Administrative Areas.</p></caption><graphic xmlns:xlink="http://www.w3.org/1999/xlink" xlink:href="zookeys-802-121-g008.jpg" position="float" orientation="portrait" xlink:type="simple" id="oo_246897.jpg"/></fig><!--PageBreak--></sec></tp:treatment-sec><ref-list><ref id="B6"><mixed-citation xmlns:xlink="http://www.w3.org/1999/xlink" xlink:type="simple"><person-group><name name-style="western"><surname>Brannoch</surname><given-names>SK</given-names></name><name name-style="western"><surname>Wieland</surname><given-names>F</given-names></name><name name-style="western"><surname>Rivera</surname><given-names>J</given-names></name><name name-style="western"><surname>Klass</surname><given-names>K-D</given-names></name><name name-style="western"><surname>Béthoux</surname><given-names>O</given-names></name><name name-style="western"><surname>Svenson</surname><given-names>GJ</given-names></name></person-group> (<year>2017</year>) <article-title>Manual of praying mantis morphology, nomenclature, and practices (<tp:taxon-name><tp:taxon-name-part taxon-name-part-type="class">Insecta</tp:taxon-name-part></tp:taxon-name>, <tp:taxon-name><tp:taxon-name-part taxon-name-part-type="order">Mantodea</tp:taxon-name-part></tp:taxon-name>).</article-title><source>ZooKeys</source><volume>696</volume>: <fpage>1</fpage>–<lpage>100</lpage>. <ext-link xlink:type="simple" ext-link-type="doi" xlink:href="10.3897/zookeys.696.12542">https://doi.org/10.3897/zookeys.696.12542</ext-link></mixed-citation></ref></ref-list></tp:taxon-treatment>
